# Supplementary material for: Oral Cavity Squamous Cell Carcinoma Xenografts Retain Complex Genotypes and Intertumor Molecular Heterogeneity
Source: Cell Rep. Author manuscript; Available in PMC 2019 Mar 14. (PMC6417872; doi:10.1016/j.celrep.2018.07.058)
Supplement: Table S3 [file NIHMS1520774-supplement-Table_S3.xlsx]

## Sheet: GAGE Upregulated in Tumors
pathway	regulated	p.geomean	stat.mean	p.val	q.val	set.size	exp1	samedir
GO:0005578 proteinaceous extracellular matrix	up in tumors	3.78092e-18	8.89832	3.78092e-18	2.54834e-15	347	3.78092e-18	TRUE
GO:0003012 muscle system process	up in tumors	7.20284e-18	8.7722	7.20284e-18	4.14884e-14	381	7.20284e-18	TRUE
GO:0050900 leukocyte migration	up in tumors	1.59951e-17	8.69895	1.59951e-17	4.6066e-14	358	1.59951e-17	TRUE
GO:0002250 adaptive immune response	up in tumors	5.17273e-17	8.5905	5.17273e-17	9.93164e-14	321	5.17273e-17	TRUE
GO:0043062 extracellular structure organization	up in tumors	1.63956e-16	8.41565	1.63956e-16	1.63861e-13	330	1.63956e-16	TRUE
GO:0006936 muscle contraction	up in tumors	1.67146e-16	8.41551	1.67146e-16	1.63861e-13	315	1.67146e-16	TRUE
GO:0030198 extracellular matrix organization	up in tumors	1.70688e-16	8.41133	1.70688e-16	1.63861e-13	329	1.70688e-16	TRUE
GO:0060326 cell chemotaxis	up in tumors	6.91106e-16	8.32733	6.91106e-16	5.68682e-13	236	6.91106e-16	TRUE
GO:0030595 leukocyte chemotaxis	up in tumors	6.07357e-14	7.77974	6.07357e-14	4.37297e-11	180	6.07357e-14	TRUE
GO:0055074 calcium ion homeostasis	up in tumors	7.38066e-14	7.5457	7.38066e-14	4.72362e-11	378	7.38066e-14	TRUE
GO:0003013 circulatory system process	up in tumors	1.08103e-13	7.45894	1.08103e-13	6.22673e-11	478	1.08103e-13	TRUE
GO:0008015 blood circulation	up in tumors	2.00969e-13	7.37264	2.00969e-13	1.05235e-10	474	2.00969e-13	TRUE
GO:0006874 cellular calcium ion homeostasis	up in tumors	2.4981e-13	7.37763	2.4981e-13	1.19909e-10	365	2.4981e-13	TRUE
GO:0072507 divalent inorganic cation homeostasis	up in tumors	2.85972e-13	7.34006	2.85972e-13	1.26707e-10	410	2.85972e-13	TRUE
GO:0007204 positive regulation of cytosolic calcium ion concentration	up in tumors	3.94006e-13	7.38875	3.94006e-13	1.62105e-10	246	3.94006e-13	TRUE
GO:0072503 cellular divalent inorganic cation homeostasis	up in tumors	8.44402e-13	7.19014	8.44402e-13	3.2425e-10	390	8.44402e-13	TRUE
GO:0044057 regulation of system process	up in tumors	1.18632e-12	7.11466	1.18632e-12	4.27074e-10	481	1.18632e-12	TRUE
GO:0098797 plasma membrane protein complex	up in tumors	1.31461e-12	7.09138	1.31461e-12	4.43025e-10	496	1.31461e-12	TRUE
GO:0002253 activation of immune response	up in tumors	1.81891e-12	7.05899	1.81891e-12	6.1629e-10	470	1.81891e-12	TRUE
hsa04060 Cytokine-cytokine receptor interaction	up in tumors	4.25665e-12	7.01432	4.25665e-12	8.76871e-10	256	4.25665e-12	TRUE
GO:0051480 regulation of cytosolic calcium ion concentration	up in tumors	2.82881e-12	7.07165	2.82881e-12	9.05219e-10	268	2.82881e-12	TRUE
GO:0007159 leukocyte cell-cell adhesion	up in tumors	4.79761e-12	6.91448	4.79761e-12	1.45443e-09	457	4.79761e-12	TRUE
GO:0002521 leukocyte differentiation	up in tumors	7.41398e-12	6.8508	7.41398e-12	2.13523e-09	438	7.41398e-12	TRUE
GO:0050865 regulation of cell activation	up in tumors	8.7048e-12	6.82689	8.7048e-12	2.3876e-09	455	8.7048e-12	TRUE
GO:0030017 sarcomere	up in tumors	1.18874e-11	6.92526	1.18874e-11	2.66863e-09	177	1.18874e-11	TRUE
GO:0044449 contractile fiber part	up in tumors	1.73298e-11	6.84389	1.73298e-11	2.66863e-09	193	1.73298e-11	TRUE
GO:0030016 myofibril	up in tumors	1.9797e-11	6.81241	1.9797e-11	2.66863e-09	199	1.9797e-11	TRUE
GO:0043292 contractile fiber	up in tumors	2.40323e-11	6.77141	2.40323e-11	2.69963e-09	210	2.40323e-11	TRUE
hsa04640 Hematopoietic cell lineage	up in tumors	2.80033e-11	7.06009	2.80033e-11	2.88434e-09	92	2.80033e-11	TRUE
GO:0006875 cellular metal ion homeostasis	up in tumors	1.12264e-11	6.783	1.12264e-11	2.93929e-09	465	1.12264e-11	TRUE
GO:0097529 myeloid leukocyte migration	up in tumors	1.89258e-11	6.93307	1.89258e-11	4.73967e-09	149	1.89258e-11	TRUE
GO:0042110 T cell activation	up in tumors	5.01319e-11	6.56261	5.01319e-11	1.15002e-08	417	5.01319e-11	TRUE
GO:0070489 T cell aggregation	up in tumors	5.01319e-11	6.56261	5.01319e-11	1.15002e-08	417	5.01319e-11	TRUE
GO:0071593 lymphocyte aggregation	up in tumors	5.19107e-11	6.55682	5.19107e-11	1.15002e-08	418	5.19107e-11	TRUE
GO:0070486 leukocyte aggregation	up in tumors	8.34966e-11	6.4799	8.34966e-11	1.78126e-08	425	8.34966e-11	TRUE
hsa04514 Cell adhesion molecules (CAMs)	up in tumors	2.68144e-10	6.46856	2.68144e-10	1.84125e-08	140	2.68144e-10	TRUE
GO:0002764 immune response-regulating signaling pathway	up in tumors	9.83748e-11	6.45044	9.83748e-11	2.02371e-08	449	9.83748e-11	TRUE
GO:0032103 positive regulation of response to external stimulus	up in tumors	1.36427e-10	6.46676	1.36427e-10	2.70972e-08	257	1.36427e-10	TRUE
GO:0002694 regulation of leukocyte activation	up in tumors	1.86645e-10	6.35347	1.86645e-10	3.58359e-08	422	1.86645e-10	TRUE
GO:0005581 collagen trimer	up in tumors	4.2011e-10	6.58641	4.2011e-10	4.04506e-08	87	4.2011e-10	TRUE
GO:0050727 regulation of inflammatory response	up in tumors	3.1652e-10	6.3092	3.1652e-10	5.88114e-08	290	3.1652e-10	TRUE
GO:0070098 chemokine-mediated signaling pathway	up in tumors	4.92026e-10	6.59965	4.92026e-10	8.71522e-08	78	4.92026e-10	TRUE
GO:0003015 heart process	up in tumors	4.99309e-10	6.24787	4.99309e-10	8.71522e-08	246	4.99309e-10	TRUE
GO:0002757 immune response-activating signal transduction	up in tumors	5.17947e-10	6.18613	5.17947e-10	8.77463e-08	417	5.17947e-10	TRUE
GO:0002443 leukocyte mediated immunity	up in tumors	5.59849e-10	6.21349	5.59849e-10	9.05706e-08	273	5.59849e-10	TRUE
GO:0060047 heart contraction	up in tumors	5.66066e-10	6.22858	5.66066e-10	9.05706e-08	243	5.66066e-10	TRUE
GO:0090257 regulation of muscle system process	up in tumors	6.40665e-10	6.24742	6.40665e-10	9.97359e-08	187	6.40665e-10	TRUE
GO:0001525 angiogenesis	up in tumors	7.43074e-10	6.12398	7.43074e-10	1.12634e-07	409	7.43074e-10	TRUE
GO:0040017 positive regulation of locomotion	up in tumors	8.18297e-10	6.10827	8.18297e-10	1.20856e-07	408	8.18297e-10	TRUE
GO:0002768 immune response-regulating cell surface receptor signaling pathway	up in tumors	8.39752e-10	6.13068	8.39752e-10	1.20924e-07	321	8.39752e-10	TRUE
GO:0005539 glycosaminoglycan binding	up in tumors	1.17454e-10	6.54949	1.17454e-10	1.26733e-07	201	1.17454e-10	TRUE
GO:0001819 positive regulation of cytokine production	up in tumors	9.92638e-10	6.08351	9.92638e-10	1.39454e-07	374	9.92638e-10	TRUE
GO:0048514 blood vessel morphogenesis	up in tumors	1.31332e-09	6.01544	1.31332e-09	1.80113e-07	485	1.31332e-09	TRUE
GO:0050920 regulation of chemotaxis	up in tumors	1.64011e-09	6.10206	1.64011e-09	2.19698e-07	176	1.64011e-09	TRUE
GO:0006816 calcium ion transport	up in tumors	1.93114e-09	5.97043	1.93114e-09	2.48689e-07	357	1.93114e-09	TRUE
GO:0002683 negative regulation of immune system process	up in tumors	1.94288e-09	5.97494	1.94288e-09	2.48689e-07	361	1.94288e-09	TRUE
GO:0030335 positive regulation of cell migration	up in tumors	2.45971e-09	5.92584	2.45971e-09	3.07999e-07	384	2.45971e-09	TRUE
GO:0030574 collagen catabolic process	up in tumors	2.55364e-09	6.32919	2.55364e-09	3.12957e-07	67	2.55364e-09	TRUE
GO:2000147 positive regulation of cell motility	up in tumors	2.85306e-09	5.89749	2.85306e-09	3.42367e-07	396	2.85306e-09	TRUE
GO:0050867 positive regulation of cell activation	up in tumors	3.83371e-09	5.87779	3.83371e-09	4.50656e-07	283	3.83371e-09	TRUE
GO:0030246 carbohydrate binding	up in tumors	8.57792e-10	6.17761	8.57792e-10	4.62779e-07	237	8.57792e-10	TRUE
GO:0009897 external side of plasma membrane	up in tumors	5.62395e-09	5.85239	5.62395e-09	4.73818e-07	209	5.62395e-09	TRUE
GO:0051272 positive regulation of cellular component movement	up in tumors	4.36274e-09	5.82154	4.36274e-09	5.02587e-07	406	4.36274e-09	TRUE
GO:0007517 muscle organ development	up in tumors	5.26776e-09	5.80191	5.26776e-09	5.94947e-07	343	5.26776e-09	TRUE
GO:0008201 heparin binding	up in tumors	1.68157e-09	6.13719	1.68157e-09	6.04803e-07	156	1.68157e-09	TRUE
GO:0002429 immune response-activating cell surface receptor signaling pathway	up in tumors	5.53305e-09	5.81248	5.53305e-09	6.12892e-07	290	5.53305e-09	TRUE
GO:0019932 second-messenger-mediated signaling	up in tumors	6.16057e-09	5.81231	6.16057e-09	6.69526e-07	231	6.16057e-09	TRUE
GO:0002237 response to molecule of bacterial origin	up in tumors	6.50377e-09	5.77699	6.50377e-09	6.86278e-07	307	6.50377e-09	TRUE
GO:0044243 multicellular organism catabolic process	up in tumors	6.553e-09	6.08335	6.553e-09	6.86278e-07	74	6.553e-09	TRUE
GO:0030098 lymphocyte differentiation	up in tumors	6.92942e-09	5.76677	6.92942e-09	7.12741e-07	293	6.92942e-09	TRUE
hsa04080 Neuroactive ligand-receptor interaction	up in tumors	1.51683e-08	5.63676	1.51683e-08	7.8117e-07	261	1.51683e-08	TRUE
GO:0055001 muscle cell development	up in tumors	8.14983e-09	5.84002	8.14983e-09	8.23561e-07	143	8.14983e-09	TRUE
GO:0043235 receptor complex	up in tumors	1.10745e-08	5.67082	1.10745e-08	8.29355e-07	317	1.10745e-08	TRUE
GO:0002460 adaptive immune response based on somatic recombination of immune receptors built from immunoglobulin superfamily domains	up in tumors	8.64443e-09	5.7695	8.64443e-09	8.58482e-07	207	8.64443e-09	TRUE
GO:0002685 regulation of leukocyte migration	up in tumors	9.35402e-09	5.81697	9.35402e-09	9.13206e-07	146	9.35402e-09	TRUE
GO:0044420 extracellular matrix component	up in tumors	1.35525e-08	5.77603	1.35525e-08	9.13438e-07	124	1.35525e-08	TRUE
GO:0072511 divalent inorganic cation transport	up in tumors	1.01038e-08	5.6707	1.01038e-08	9.69964e-07	407	1.01038e-08	TRUE
hsa05150 Staphylococcus aureus infection	up in tumors	1.44292e-08	6.21354	1.44292e-08	1.02448e-06	51	1.44292e-08	TRUE
GO:0032963 collagen metabolic process	up in tumors	1.12085e-08	5.85995	1.12085e-08	1.04894e-06	107	1.12085e-08	TRUE
GO:0002274 myeloid leukocyte activation	up in tumors	1.12906e-08	5.77486	1.12906e-08	1.04894e-06	152	1.12906e-08	TRUE
GO:0032496 response to lipopolysaccharide	up in tumors	1.1834e-08	5.67332	1.1834e-08	1.08196e-06	294	1.1834e-08	TRUE
GO:0044259 multicellular organismal macromolecule metabolic process	up in tumors	1.22278e-08	5.82806	1.22278e-08	1.1005e-06	112	1.22278e-08	TRUE
GO:0070838 divalent metal ion transport	up in tumors	1.28773e-08	5.62757	1.28773e-08	1.14113e-06	405	1.28773e-08	TRUE
GO:0005201 extracellular matrix structural constituent	up in tumors	4.98149e-09	6.13954	4.98149e-09	1.34376e-06	73	4.98149e-09	TRUE
GO:0006937 regulation of muscle contraction	up in tumors	1.70454e-08	5.69634	1.70454e-08	1.4876e-06	140	1.70454e-08	TRUE
GO:0060537 muscle tissue development	up in tumors	1.76002e-08	5.58562	1.76002e-08	1.51309e-06	340	1.76002e-08	TRUE
GO:0009617 response to bacterium	up in tumors	1.81789e-08	5.56519	1.81789e-08	1.53986e-06	457	1.81789e-08	TRUE
GO:0042692 muscle cell differentiation	up in tumors	1.9102e-08	5.56996	1.9102e-08	1.59106e-06	340	1.9102e-08	TRUE
GO:0002696 positive regulation of leukocyte activation	up in tumors	1.94153e-08	5.58681	1.94153e-08	1.59106e-06	274	1.94153e-08	TRUE
GO:0044236 multicellular organism metabolic process	up in tumors	1.96121e-08	5.70142	1.96121e-08	1.59106e-06	128	1.96121e-08	TRUE
GO:0051249 regulation of lymphocyte activation	up in tumors	2.01028e-08	5.55843	2.01028e-08	1.60823e-06	369	2.01028e-08	TRUE
GO:0006898 receptor-mediated endocytosis	up in tumors	2.12702e-08	5.57709	2.12702e-08	1.67831e-06	264	2.12702e-08	TRUE
GO:0002263 cell activation involved in immune response	up in tumors	2.23283e-08	5.59936	2.23283e-08	1.73064e-06	204	2.23283e-08	TRUE
GO:0008016 regulation of heart contraction	up in tumors	2.25343e-08	5.58214	2.25343e-08	1.73064e-06	216	2.25343e-08	TRUE
GO:0002697 regulation of immune effector process	up in tumors	2.48572e-08	5.53031	2.48572e-08	1.88391e-06	308	2.48572e-08	TRUE
GO:0070661 leukocyte proliferation	up in tumors	2.53315e-08	5.55229	2.53315e-08	1.89493e-06	252	2.53315e-08	TRUE
GO:0030049 muscle filament sliding	up in tumors	2.76088e-08	6.13674	2.76088e-08	2.013e-06	39	2.76088e-08	TRUE
GO:0033275 actin-myosin filament sliding	up in tumors	2.76088e-08	6.13674	2.76088e-08	2.013e-06	39	2.76088e-08	TRUE
hsa05414 Dilated cardiomyopathy	up in tumors	6.3228e-08	5.55105	6.3228e-08	2.24459e-06	87	6.3228e-08	TRUE
GO:1990266 neutrophil migration	up in tumors	3.16001e-08	5.71685	3.16001e-08	2.26834e-06	86	3.16001e-08	TRUE
GO:0002366 leukocyte activation involved in immune response	up in tumors	3.18985e-08	5.53285	3.18985e-08	2.26834e-06	202	3.18985e-08	TRUE
GO:0097530 granulocyte migration	up in tumors	3.54055e-08	5.64432	3.54055e-08	2.48702e-06	104	3.54055e-08	TRUE
GO:1901681 sulfur compound binding	up in tumors	1.15382e-08	5.70989	1.15382e-08	2.48995e-06	226	1.15382e-08	TRUE
GO:0019722 calcium-mediated signaling	up in tumors	3.59991e-08	5.54874	3.59991e-08	2.49825e-06	144	3.59991e-08	TRUE
GO:0030593 neutrophil chemotaxis	up in tumors	3.94852e-08	5.69818	3.94852e-08	2.70756e-06	80	3.94852e-08	TRUE
GO:0050707 regulation of cytokine secretion	up in tumors	4.10885e-08	5.53277	4.10885e-08	2.78435e-06	141	4.10885e-08	TRUE
GO:0042113 B cell activation	up in tumors	4.21921e-08	5.46816	4.21921e-08	2.82589e-06	205	4.21921e-08	TRUE
GO:0098552 side of membrane	up in tumors	4.89233e-08	5.38671	4.89233e-08	2.99767e-06	397	4.89233e-08	TRUE
GO:0006941 striated muscle contraction	up in tumors	4.72642e-08	5.49889	4.72642e-08	3.12922e-06	144	4.72642e-08	TRUE
GO:0032943 mononuclear cell proliferation	up in tumors	4.84765e-08	5.43572	4.84765e-08	3.17301e-06	237	4.84765e-08	TRUE
GO:0046651 lymphocyte proliferation	up in tumors	4.95583e-08	5.43262	4.95583e-08	3.18274e-06	235	4.95583e-08	TRUE
GO:0014706 striated muscle tissue development	up in tumors	4.97304e-08	5.39567	4.97304e-08	3.18274e-06	326	4.97304e-08	TRUE
GO:0002449 lymphocyte mediated immunity	up in tumors	5.67983e-08	5.41112	5.67983e-08	3.59514e-06	206	5.67983e-08	TRUE
GO:0045765 regulation of angiogenesis	up in tumors	5.79848e-08	5.41153	5.79848e-08	3.63035e-06	208	5.79848e-08	TRUE
GO:0045785 positive regulation of cell adhesion	up in tumors	7.13047e-08	5.32059	7.13047e-08	4.37762e-06	364	7.13047e-08	TRUE
GO:1901342 regulation of vasculature development	up in tumors	7.14403e-08	5.36042	7.14403e-08	4.37762e-06	230	7.14403e-08	TRUE
hsa04512 ECM-receptor interaction	up in tumors	1.2805e-07	5.41977	1.2805e-07	4.44501e-06	81	1.2805e-07	TRUE
hsa04062 Chemokine signaling pathway	up in tumors	1.29466e-07	5.26201	1.29466e-07	4.44501e-06	181	1.29466e-07	TRUE
GO:0051146 striated muscle cell differentiation	up in tumors	9.26329e-08	5.30608	9.26329e-08	5.61648e-06	227	9.26329e-08	TRUE
GO:1903522 regulation of blood circulation	up in tumors	1.07226e-07	5.26007	1.07226e-07	6.43357e-06	281	1.07226e-07	TRUE
GO:0071621 granulocyte chemotaxis	up in tumors	1.08552e-07	5.43579	1.08552e-07	6.44597e-06	95	1.08552e-07	TRUE
GO:0050663 cytokine secretion	up in tumors	1.13902e-07	5.31229	1.13902e-07	6.63699e-06	161	1.13902e-07	TRUE
GO:0050729 positive regulation of inflammatory response	up in tumors	1.14073e-07	5.36677	1.14073e-07	6.63699e-06	113	1.14073e-07	TRUE
hsa05410 Hypertrophic cardiomyopathy (HCM)	up in tumors	2.87005e-07	5.24065	2.87005e-07	6.79246e-06	82	2.87005e-07	TRUE
hsa05144 Malaria	up in tumors	4.15035e-07	5.3623	4.15035e-07	7.36686e-06	48	4.15035e-07	TRUE
GO:0005788 endoplasmic reticulum lumen	up in tumors	1.38101e-07	5.23909	1.38101e-07	7.75665e-06	199	1.38101e-07	TRUE
GO:0055002 striated muscle cell development	up in tumors	1.36839e-07	5.30135	1.36839e-07	7.88194e-06	128	1.36839e-07	TRUE
hsa05323 Rheumatoid arthritis	up in tumors	6.43816e-07	5.04283	6.43816e-07	9.14219e-06	84	6.43816e-07	TRUE
GO:0070252 actin-mediated cell contraction	up in tumors	1.95404e-07	5.30353	1.95404e-07	1.11438e-05	93	1.95404e-07	TRUE
GO:0005178 integrin binding	up in tumors	6.30826e-08	5.50613	6.30826e-08	1.13443e-05	103	6.30826e-08	TRUE
GO:0031674 I band	up in tumors	2.24515e-07	5.20231	2.24515e-07	1.16402e-05	122	2.24515e-07	TRUE
GO:2000021 regulation of ion homeostasis	up in tumors	2.2859e-07	5.14393	2.2859e-07	1.29086e-05	188	2.2859e-07	TRUE
GO:0006909 phagocytosis	up in tumors	2.44658e-07	5.12287	2.44658e-07	1.36818e-05	208	2.44658e-07	TRUE
GO:0002688 regulation of leukocyte chemotaxis	up in tumors	2.52632e-07	5.25432	2.52632e-07	1.39919e-05	93	2.52632e-07	TRUE
GO:0002673 regulation of acute inflammatory response	up in tumors	2.61931e-07	5.3264	2.61931e-07	1.43688e-05	69	2.61931e-07	TRUE
GO:0001503 ossification	up in tumors	2.90704e-07	5.04874	2.90704e-07	1.57968e-05	356	2.90704e-07	TRUE
GO:1903039 positive regulation of leukocyte cell-cell adhesion	up in tumors	3.0485e-07	5.07903	3.0485e-07	1.64106e-05	204	3.0485e-07	TRUE
GO:1903037 regulation of leukocyte cell-cell adhesion	up in tumors	3.27072e-07	5.03719	3.27072e-07	1.74043e-05	296	3.27072e-07	TRUE
GO:0031589 cell-substrate adhesion	up in tumors	3.29352e-07	5.03275	3.29352e-07	1.74043e-05	296	3.29352e-07	TRUE
GO:0030217 T cell differentiation	up in tumors	3.36599e-07	5.05712	3.36599e-07	1.76255e-05	206	3.36599e-07	TRUE
GO:0030239 myofibril assembly	up in tumors	3.40776e-07	5.33452	3.40776e-07	1.76835e-05	54	3.40776e-07	TRUE
GO:0051251 positive regulation of lymphocyte activation	up in tumors	3.50969e-07	5.03388	3.50969e-07	1.80498e-05	250	3.50969e-07	TRUE
GO:0030048 actin filament-based movement	up in tumors	3.7369e-07	5.11598	3.7369e-07	1.90482e-05	115	3.7369e-07	TRUE
GO:0022838 substrate-specific channel activity	up in tumors	1.35677e-07	5.1866	1.35677e-07	2.02173e-05	425	1.35677e-07	TRUE
GO:0005216 ion channel activity	up in tumors	1.49896e-07	5.16876	1.49896e-07	2.02173e-05	412	1.49896e-07	TRUE
GO:0022836 gated channel activity	up in tumors	1.7554e-07	5.15124	1.7554e-07	2.10453e-05	321	1.7554e-07	TRUE
hsa04510 Focal adhesion	up in tumors	8.37914e-07	4.86797	8.37914e-07	2.46586e-05	199	8.37914e-07	TRUE
GO:0050921 positive regulation of chemotaxis	up in tumors	6.29016e-07	5.00621	6.29016e-07	3.15883e-05	117	6.29016e-07	TRUE
GO:1902105 regulation of leukocyte differentiation	up in tumors	6.3067e-07	4.92066	6.3067e-07	3.15883e-05	228	6.3067e-07	TRUE
GO:0008528 G-protein coupled peptide receptor activity	up in tumors	3.83418e-07	5.1062	3.83418e-07	3.86385e-05	122	3.83418e-07	TRUE
GO:0005125 cytokine activity	up in tumors	4.10363e-07	5.021	4.10363e-07	3.86385e-05	205	4.10363e-07	TRUE
GO:0022803 passive transmembrane transporter activity	up in tumors	4.62836e-07	4.94241	4.62836e-07	3.86385e-05	457	4.62836e-07	TRUE
GO:0015267 channel activity	up in tumors	4.65524e-07	4.94134	4.65524e-07	3.86385e-05	456	4.65524e-07	TRUE
GO:1903555 regulation of tumor necrosis factor superfamily cytokine production	up in tumors	8.01153e-07	4.95841	8.01153e-07	3.97814e-05	104	8.01153e-07	TRUE
hsa04380 Osteoclast differentiation	up in tumors	1.57047e-06	4.7983	1.57047e-06	4.04395e-05	123	1.57047e-06	TRUE
GO:0071706 tumor necrosis factor superfamily cytokine production	up in tumors	8.34819e-07	4.94235	8.34819e-07	4.10988e-05	108	8.34819e-07	TRUE
GO:0050863 regulation of T cell activation	up in tumors	8.59703e-07	4.84293	8.59703e-07	4.19652e-05	282	8.59703e-07	TRUE
GO:0031349 positive regulation of defense response	up in tumors	9.03881e-07	4.81472	9.03881e-07	4.37509e-05	391	9.03881e-07	TRUE
GO:0070588 calcium ion transmembrane transport	up in tumors	9.40729e-07	4.82701	9.40729e-07	4.5155e-05	253	9.40729e-07	TRUE
GO:0002526 acute inflammatory response	up in tumors	9.8702e-07	4.88694	9.8702e-07	4.69854e-05	129	9.8702e-07	TRUE
GO:0043410 positive regulation of MAPK cascade	up in tumors	1.06172e-06	4.77409	1.06172e-06	5.01269e-05	466	1.06172e-06	TRUE
GO:0050870 positive regulation of T cell activation	up in tumors	1.0897e-06	4.81776	1.0897e-06	5.10299e-05	196	1.0897e-06	TRUE
GO:0007507 heart development	up in tumors	1.1388e-06	4.7572	1.1388e-06	5.2899e-05	489	1.1388e-06	TRUE
GO:0022407 regulation of cell-cell adhesion	up in tumors	1.19799e-06	4.75942	1.19799e-06	5.52032e-05	367	1.19799e-06	TRUE
hsa04610 Complement and coagulation cascades	up in tumors	2.41198e-06	4.79741	2.41198e-06	5.52075e-05	78	2.41198e-06	TRUE
GO:0045123 cellular extravasation	up in tumors	1.3604e-06	5.0587	1.3604e-06	6.14796e-05	44	1.3604e-06	TRUE
GO:0071674 mononuclear cell migration	up in tumors	1.36146e-06	4.95271	1.36146e-06	6.14796e-05	71	1.36146e-06	TRUE
GO:0035637 multicellular organismal signaling	up in tumors	1.36621e-06	4.77517	1.36621e-06	6.14796e-05	181	1.36621e-06	TRUE
GO:0002687 positive regulation of leukocyte migration	up in tumors	1.38393e-06	4.84436	1.38393e-06	6.17942e-05	106	1.38393e-06	TRUE
GO:0001501 skeletal system development	up in tumors	1.44355e-06	4.70954	1.44355e-06	6.39603e-05	476	1.44355e-06	TRUE
GO:0001653 peptide receptor activity	up in tumors	8.71631e-07	4.92819	8.71631e-07	6.71778e-05	123	8.71631e-07	TRUE
GO:0030018 Z disc	up in tumors	1.4163e-06	4.81902	1.4163e-06	6.81849e-05	110	1.4163e-06	TRUE
GO:0002703 regulation of leukocyte mediated immunity	up in tumors	1.64881e-06	4.75545	1.64881e-06	7.24971e-05	147	1.64881e-06	TRUE
GO:0045055 regulated exocytosis	up in tumors	1.68012e-06	4.70543	1.68012e-06	7.33144e-05	270	1.68012e-06	TRUE
GO:0042391 regulation of membrane potential	up in tumors	1.86238e-06	4.66744	1.86238e-06	8.06563e-05	336	1.86238e-06	TRUE
GO:0070663 regulation of leukocyte proliferation	up in tumors	1.88081e-06	4.70863	1.88081e-06	8.08469e-05	195	1.88081e-06	TRUE
GO:0004896 cytokine receptor activity	up in tumors	1.27541e-06	4.90126	1.27541e-06	9.17442e-05	88	1.27541e-06	TRUE
GO:0032680 regulation of tumor necrosis factor production	up in tumors	2.22553e-06	4.73392	2.22553e-06	9.49559e-05	101	2.22553e-06	TRUE
GO:0042383 sarcolemma	up in tumors	2.1386e-06	4.7235	2.1386e-06	9.60944e-05	116	2.1386e-06	TRUE
GO:0034762 regulation of transmembrane transport	up in tumors	2.29685e-06	4.6174	2.29685e-06	9.72783e-05	388	2.29685e-06	TRUE
GO:0070371 ERK1 and ERK2 cascade	up in tumors	2.42155e-06	4.63064	2.42155e-06	0.000101811	245	2.42155e-06	TRUE
GO:0005261 cation channel activity	up in tumors	1.5137e-06	4.7187	1.5137e-06	0.00010208	293	1.5137e-06	TRUE
GO:0032944 regulation of mononuclear cell proliferation	up in tumors	2.50932e-06	4.64908	2.50932e-06	0.00010424	186	2.50932e-06	TRUE
GO:0034765 regulation of ion transmembrane transport	up in tumors	2.51551e-06	4.59945	2.51551e-06	0.00010424	374	2.51551e-06	TRUE
GO:0032640 tumor necrosis factor production	up in tumors	2.56191e-06	4.6984	2.56191e-06	0.000105404	103	2.56191e-06	TRUE
GO:0051924 regulation of calcium ion transport	up in tumors	2.58691e-06	4.6299	2.58691e-06	0.000105678	191	2.58691e-06	TRUE
GO:0050670 regulation of lymphocyte proliferation	up in tumors	2.61079e-06	4.64091	2.61079e-06	0.000105902	185	2.61079e-06	TRUE
GO:0034702 ion channel complex	up in tumors	3.18493e-06	4.56202	3.18493e-06	0.000128968	272	3.18493e-06	TRUE
GO:0098644 complex of collagen trimers	up in tumors	3.2529e-06	5.27158	3.2529e-06	0.000128968	23	3.2529e-06	TRUE
GO:0008307 structural constituent of muscle	up in tumors	2.07542e-06	5.00845	2.07542e-06	0.000131728	41	2.07542e-06	TRUE
GO:0072676 lymphocyte migration	up in tumors	3.48821e-06	4.6889	3.48821e-06	0.000140504	78	3.48821e-06	TRUE
hsa04151 PI3K-Akt signaling pathway	up in tumors	6.87941e-06	4.38247	6.87941e-06	0.000140551	338	6.87941e-06	TRUE
hsa04672 Intestinal immune network for IgA production	up in tumors	7.50514e-06	4.60507	7.50514e-06	0.000140551	45	7.50514e-06	TRUE
GO:0050808 synapse organization	up in tumors	3.65945e-06	4.53975	3.65945e-06	0.000146378	228	3.65945e-06	TRUE
GO:0005518 collagen binding	up in tumors	2.5208e-06	4.827	2.5208e-06	0.000151108	63	2.5208e-06	TRUE
GO:0022409 positive regulation of cell-cell adhesion	up in tumors	3.85502e-06	4.5317	3.85502e-06	0.000153138	232	3.85502e-06	TRUE
GO:1902495 transmembrane transporter complex	up in tumors	4.30684e-06	4.49096	4.30684e-06	0.000161267	304	4.30684e-06	TRUE
GO:0034341 response to interferon-gamma	up in tumors	4.23349e-06	4.53699	4.23349e-06	0.00016702	153	4.23349e-06	TRUE
GO:0042107 cytokine metabolic process	up in tumors	4.3931e-06	4.57259	4.3931e-06	0.000172138	108	4.3931e-06	TRUE
GO:1903706 regulation of hemopoiesis	up in tumors	4.83213e-06	4.46547	4.83213e-06	0.000188061	310	4.83213e-06	TRUE
GO:0060401 cytosolic calcium ion transport	up in tumors	5.20583e-06	4.50868	5.20583e-06	0.000201246	125	5.20583e-06	TRUE
GO:0060048 cardiac muscle contraction	up in tumors	5.24492e-06	4.52546	5.24492e-06	0.000201256	111	5.24492e-06	TRUE
GO:0070372 regulation of ERK1 and ERK2 cascade	up in tumors	5.27599e-06	4.46144	5.27599e-06	0.000201256	232	5.27599e-06	TRUE
GO:0031032 actomyosin structure organization	up in tumors	5.67707e-06	4.46896	5.67707e-06	0.000215131	154	5.67707e-06	TRUE
GO:0032844 regulation of homeostatic process	up in tumors	5.75665e-06	4.4144	5.75665e-06	0.000216721	427	5.75665e-06	TRUE
GO:0006956 complement activation	up in tumors	5.95625e-06	4.66372	5.95625e-06	0.000221482	55	5.95625e-06	TRUE
GO:0009306 protein secretion	up in tumors	5.96002e-06	4.40579	5.96002e-06	0.000221482	454	5.96002e-06	TRUE
hsa04974 Protein digestion and absorption	up in tumors	1.32615e-05	4.33548	1.32615e-05	0.000227656	90	1.32615e-05	TRUE
GO:0071346 cellular response to interferon-gamma	up in tumors	6.47476e-06	4.4524	6.47476e-06	0.000239068	132	6.47476e-06	TRUE
GO:0070509 calcium ion import	up in tumors	7.09863e-06	4.41902	7.09863e-06	0.000260434	153	7.09863e-06	TRUE
GO:0019724 B cell mediated immunity	up in tumors	7.29008e-06	4.46405	7.29008e-06	0.000265765	100	7.29008e-06	TRUE
GO:0042089 cytokine biosynthetic process	up in tumors	7.83546e-06	4.43876	7.83546e-06	0.000283851	106	7.83546e-06	TRUE
GO:0009187 cyclic nucleotide metabolic process	up in tumors	8.02253e-06	4.37882	8.02253e-06	0.000288461	177	8.02253e-06	TRUE
GO:0050866 negative regulation of cell activation	up in tumors	8.06637e-06	4.39984	8.06637e-06	0.000288461	151	8.06637e-06	TRUE
GO:0046058 cAMP metabolic process	up in tumors	8.14281e-06	4.39484	8.14281e-06	0.000288461	135	8.14281e-06	TRUE
GO:0060402 calcium ion transport into cytosol	up in tumors	8.16304e-06	4.40514	8.16304e-06	0.000288461	123	8.16304e-06	TRUE
GO:1990351 transporter complex	up in tumors	8.57004e-06	4.33607	8.57004e-06	0.000304011	310	8.57004e-06	TRUE
GO:0051051 negative regulation of transport	up in tumors	9.09612e-06	4.31277	9.09612e-06	0.000319473	421	9.09612e-06	TRUE
GO:0016064 immunoglobulin mediated immune response	up in tumors	9.19219e-06	4.41168	9.19219e-06	0.000320891	98	9.19219e-06	TRUE
GO:0040013 negative regulation of locomotion	up in tumors	9.29486e-06	4.32901	9.29486e-06	0.00032252	246	9.29486e-06	TRUE
GO:0030199 collagen fibril organization	up in tumors	9.35809e-06	4.68603	9.35809e-06	0.00032277	38	9.35809e-06	TRUE
GO:0070374 positive regulation of ERK1 and ERK2 cascade	up in tumors	9.48809e-06	4.35187	9.48809e-06	0.000325306	166	9.48809e-06	TRUE
GO:0034703 cation channel complex	up in tumors	9.67241e-06	4.34288	9.67241e-06	0.00032596	166	9.67241e-06	TRUE
GO:0060193 positive regulation of lipase activity	up in tumors	9.66068e-06	4.47528	9.66068e-06	0.000329263	62	9.66068e-06	TRUE
GO:0032102 negative regulation of response to external stimulus	up in tumors	9.7618e-06	4.31732	9.7618e-06	0.000330753	250	9.7618e-06	TRUE
GO:0006942 regulation of striated muscle contraction	up in tumors	1.0068e-05	4.42019	1.0068e-05	0.000339131	77	1.0068e-05	TRUE
GO:0030802 regulation of cyclic nucleotide biosynthetic process	up in tumors	1.02404e-05	4.35118	1.02404e-05	0.000341416	123	1.02404e-05	TRUE
GO:0010959 regulation of metal ion transport	up in tumors	1.02912e-05	4.29458	1.02912e-05	0.000341416	304	1.02912e-05	TRUE
GO:0050864 regulation of B cell activation	up in tumors	1.03136e-05	4.37712	1.03136e-05	0.000341416	102	1.03136e-05	TRUE
GO:0008009 chemokine activity	up in tumors	6.52328e-06	4.65838	6.52328e-06	0.00034484	46	6.52328e-06	TRUE
GO:0005244 voltage-gated ion channel activity	up in tumors	6.71144e-06	4.4192	6.71144e-06	0.00034484	183	6.71144e-06	TRUE
GO:0022832 voltage-gated channel activity	up in tumors	6.71144e-06	4.4192	6.71144e-06	0.00034484	183	6.71144e-06	TRUE
GO:0060205 cytoplasmic membrane-bounded vesicle lumen	up in tumors	1.08452e-05	4.38028	1.08452e-05	0.000348079	101	1.08452e-05	TRUE
hsa05332 Graft-versus-host disease	up in tumors	2.99758e-05	4.27692	2.99758e-05	0.000354714	36	2.99758e-05	TRUE
GO:0030278 regulation of ossification	up in tumors	1.14143e-05	4.30262	1.14143e-05	0.000373818	173	1.14143e-05	TRUE
GO:0010518 positive regulation of phospholipase activity	up in tumors	1.14222e-05	4.49396	1.14222e-05	0.000373818	49	1.14222e-05	TRUE
GO:0003779 actin binding	up in tumors	7.93249e-06	4.34516	7.93249e-06	0.000389053	385	7.93249e-06	TRUE
GO:0031983 vesicle lumen	up in tumors	1.28e-05	4.3381	1.28e-05	0.000392146	102	1.28e-05	TRUE
GO:0050853 B cell receptor signaling pathway	up in tumors	1.22835e-05	4.50324	1.22835e-05	0.000397527	45	1.22835e-05	TRUE
GO:0018108 peptidyl-tyrosine phosphorylation	up in tumors	1.22847e-05	4.24979	1.22847e-05	0.000397527	355	1.22847e-05	TRUE
GO:0018212 peptidyl-tyrosine modification	up in tumors	1.26346e-05	4.2431	1.26346e-05	0.000404678	357	1.26346e-05	TRUE
GO:1900371 regulation of purine nucleotide biosynthetic process	up in tumors	1.26462e-05	4.29606	1.26462e-05	0.000404678	129	1.26462e-05	TRUE
GO:0048738 cardiac muscle tissue development	up in tumors	1.27879e-05	4.27474	1.27879e-05	0.000406953	178	1.27879e-05	TRUE
GO:0072376 protein activation cascade	up in tumors	1.29105e-05	4.38922	1.29105e-05	0.000407209	76	1.29105e-05	TRUE
GO:0010863 positive regulation of phospholipase C activity	up in tumors	1.29374e-05	4.5845	1.29374e-05	0.000407209	34	1.29374e-05	TRUE
GO:0052652 cyclic purine nucleotide metabolic process	up in tumors	1.35639e-05	4.27516	1.35639e-05	0.000424608	137	1.35639e-05	TRUE
GO:0051048 negative regulation of secretion	up in tumors	1.36555e-05	4.25615	1.36555e-05	0.000425166	181	1.36555e-05	TRUE
GO:0002690 positive regulation of leukocyte chemotaxis	up in tumors	1.40377e-05	4.35131	1.40377e-05	0.000434716	78	1.40377e-05	TRUE
GO:0009190 cyclic nucleotide biosynthetic process	up in tumors	1.41213e-05	4.26484	1.41213e-05	0.000434966	138	1.41213e-05	TRUE
GO:0051271 negative regulation of cellular component movement	up in tumors	1.44581e-05	4.22611	1.44581e-05	0.000442972	247	1.44581e-05	TRUE
GO:0042035 regulation of cytokine biosynthetic process	up in tumors	1.52434e-05	4.29116	1.52434e-05	0.000463486	95	1.52434e-05	TRUE
GO:0046631 alpha-beta T cell activation	up in tumors	1.53113e-05	4.27028	1.53113e-05	0.000463486	111	1.53113e-05	TRUE
GO:0071219 cellular response to molecule of bacterial origin	up in tumors	1.53691e-05	4.2448	1.53691e-05	0.000463486	149	1.53691e-05	TRUE
GO:0007200 phospholipase C-activating G-protein coupled receptor signaling pathway	up in tumors	1.57939e-05	4.29123	1.57939e-05	0.000473817	94	1.57939e-05	TRUE
GO:0005044 scavenger receptor activity	up in tumors	1.04147e-05	4.56107	1.04147e-05	0.000475578	45	1.04147e-05	TRUE
GO:0019955 cytokine binding	up in tumors	1.05782e-05	4.38546	1.05782e-05	0.000475578	91	1.05782e-05	TRUE
hsa05140 Leishmaniasis	up in tumors	4.69183e-05	4.04672	4.69183e-05	0.000475886	69	4.69183e-05	TRUE
GO:0006968 cellular defense response	up in tumors	1.61431e-05	4.36801	1.61431e-05	0.000481785	57	1.61431e-05	TRUE
GO:0030808 regulation of nucleotide biosynthetic process	up in tumors	1.66313e-05	4.22962	1.66313e-05	0.000493796	130	1.66313e-05	TRUE
GO:0098636 protein complex involved in cell adhesion	up in tumors	1.72766e-05	4.4977	1.72766e-05	0.000506279	33	1.72766e-05	TRUE
GO:0007229 integrin-mediated signaling pathway	up in tumors	1.74228e-05	4.2669	1.74228e-05	0.000514644	87	1.74228e-05	TRUE
GO:0071222 cellular response to lipopolysaccharide	up in tumors	1.80966e-05	4.20928	1.80966e-05	0.000530234	143	1.80966e-05	TRUE
GO:0002285 lymphocyte activation involved in immune response	up in tumors	1.81347e-05	4.21331	1.81347e-05	0.000530234	139	1.81347e-05	TRUE
GO:0038024 cargo receptor activity	up in tumors	1.25043e-05	4.41119	1.25043e-05	0.000539686	66	1.25043e-05	TRUE
GO:0030336 negative regulation of cell migration	up in tumors	1.86248e-05	4.17556	1.86248e-05	0.000541811	206	1.86248e-05	TRUE
hsa05412 Arrhythmogenic right ventricular cardiomyopathy (ARVC)	up in tumors	6.21144e-05	3.9643	6.21144e-05	0.000551265	71	6.21144e-05	TRUE
GO:1900274 regulation of phospholipase C activity	up in tumors	1.91894e-05	4.44853	1.91894e-05	0.000555433	36	1.91894e-05	TRUE
GO:0007162 negative regulation of cell adhesion	up in tumors	1.93033e-05	4.16616	1.93033e-05	0.000555936	209	1.93033e-05	TRUE
GO:0045766 positive regulation of angiogenesis	up in tumors	2.04111e-05	4.19521	2.04111e-05	0.000584916	118	2.04111e-05	TRUE
GO:0008217 regulation of blood pressure	up in tumors	2.05348e-05	4.16683	2.05348e-05	0.000585547	160	2.05348e-05	TRUE
GO:0002819 regulation of adaptive immune response	up in tumors	2.20533e-05	4.17429	2.20533e-05	0.000624214	123	2.20533e-05	TRUE
GO:1904018 positive regulation of vasculature development	up in tumors	2.21076e-05	4.16479	2.21076e-05	0.000624214	134	2.21076e-05	TRUE
GO:0050851 antigen receptor-mediated signaling pathway	up in tumors	2.2615e-05	4.12854	2.2615e-05	0.000635426	198	2.2615e-05	TRUE
GO:0032970 regulation of actin filament-based process	up in tumors	2.41237e-05	4.09438	2.41237e-05	0.000674527	313	2.41237e-05	TRUE
GO:0002573 myeloid leukocyte differentiation	up in tumors	2.48923e-05	4.11006	2.48923e-05	0.000692654	181	2.48923e-05	TRUE
GO:0001664 G-protein coupled receptor binding	up in tumors	1.67718e-05	4.19179	1.67718e-05	0.000696028	244	1.67718e-05	TRUE
GO:0050715 positive regulation of cytokine secretion	up in tumors	2.5868e-05	4.16236	2.5868e-05	0.000716344	94	2.5868e-05	TRUE
GO:0050708 regulation of protein secretion	up in tumors	2.63746e-05	4.06889	2.63746e-05	0.00072688	374	2.63746e-05	TRUE
GO:0007599 hemostasis	up in tumors	2.68641e-05	4.06653	2.68641e-05	0.000736845	342	2.68641e-05	TRUE
GO:0002822 regulation of adaptive immune response based on somatic recombination of immune receptors built from immunoglobulin superfamily domains	up in tumors	2.84209e-05	4.12083	2.84209e-05	0.000775851	112	2.84209e-05	TRUE
GO:2000146 negative regulation of cell motility	up in tumors	2.96476e-05	4.06106	2.96476e-05	0.000805161	218	2.96476e-05	TRUE
GO:0002706 regulation of lymphocyte mediated immunity	up in tumors	2.97742e-05	4.10526	2.97742e-05	0.000805161	110	2.97742e-05	TRUE
GO:0050807 regulation of synapse organization	up in tumors	2.99942e-05	4.10154	2.99942e-05	0.000807322	110	2.99942e-05	TRUE
GO:0010517 regulation of phospholipase activity	up in tumors	3.03739e-05	4.19089	3.03739e-05	0.000813739	58	3.03739e-05	TRUE
GO:1903531 negative regulation of secretion by cell	up in tumors	3.08649e-05	4.06708	3.08649e-05	0.000823063	161	3.08649e-05	TRUE
GO:0042100 B cell proliferation	up in tumors	3.22858e-05	4.13251	3.22858e-05	0.000856988	75	3.22858e-05	TRUE
GO:0001637 G-protein coupled chemoattractant receptor activity	up in tumors	2.38003e-05	4.56377	2.38003e-05	0.000897812	25	2.38003e-05	TRUE
GO:0004950 chemokine receptor activity	up in tumors	2.38003e-05	4.56377	2.38003e-05	0.000897812	25	2.38003e-05	TRUE
GO:0019864 IgG binding	up in tumors	2.41303e-05	5.41338	2.41303e-05	0.000897812	11	2.41303e-05	TRUE
GO:0050803 regulation of synapse structure or activity	up in tumors	3.50032e-05	4.05895	3.50032e-05	0.000923756	114	3.50032e-05	TRUE
GO:0006813 potassium ion transport	up in tumors	3.5122e-05	4.0196	3.5122e-05	0.000923756	208	3.5122e-05	TRUE
GO:0071216 cellular response to biotic stimulus	up in tumors	3.55157e-05	4.03022	3.55157e-05	0.000925176	169	3.55157e-05	TRUE
GO:0032729 positive regulation of interferon-gamma production	up in tumors	3.55433e-05	4.13425	3.55433e-05	0.000925176	61	3.55433e-05	TRUE
GO:0006959 humoral immune response	up in tumors	3.56578e-05	4.0432	3.56578e-05	0.000925176	155	3.56578e-05	TRUE
GO:0007596 blood coagulation	up in tumors	3.61308e-05	3.99547	3.61308e-05	0.000933244	337	3.61308e-05	TRUE
GO:0006939 smooth muscle contraction	up in tumors	3.73523e-05	4.0638	3.73523e-05	0.000960488	93	3.73523e-05	TRUE
GO:0019865 immunoglobulin binding	up in tumors	2.72172e-05	4.69885	2.72172e-05	0.000971741	22	2.72172e-05	TRUE
GO:0042379 chemokine receptor binding	up in tumors	2.79184e-05	4.2165	2.79184e-05	0.000971741	58	2.79184e-05	TRUE
GO:0002695 negative regulation of leukocyte activation	up in tumors	4.02862e-05	4.02062	4.02862e-05	0.00103133	134	4.02862e-05	TRUE
hsa04022 cGMP-PKG signaling pathway	up in tumors	6.66852e-05	3.87082	6.66852e-05	0.0010567	160	6.66852e-05	TRUE
GO:0002286 T cell activation involved in immune response	up in tumors	4.16984e-05	4.06947	4.16984e-05	0.00106275	78	4.16984e-05	TRUE
GO:0060191 regulation of lipase activity	up in tumors	4.20681e-05	4.05905	4.20681e-05	0.00106745	76	4.20681e-05	TRUE
GO:0022617 extracellular matrix disassembly	up in tumors	4.2346e-05	4.03418	4.2346e-05	0.00106979	88	4.2346e-05	TRUE
GO:0030817 regulation of cAMP biosynthetic process	up in tumors	4.26127e-05	4.01553	4.26127e-05	0.00107183	103	4.26127e-05	TRUE
GO:0097553 calcium ion transmembrane import into cytosol	up in tumors	4.49082e-05	4.00073	4.49082e-05	0.00111979	105	4.49082e-05	TRUE
GO:1902656 calcium ion import into cytosol	up in tumors	4.49082e-05	4.00073	4.49082e-05	0.00111979	105	4.49082e-05	TRUE
GO:0042108 positive regulation of cytokine biosynthetic process	up in tumors	4.63481e-05	4.07088	4.63481e-05	0.00115071	60	4.63481e-05	TRUE
GO:0045121 membrane raft	up in tumors	4.33345e-05	3.95755	4.33345e-05	0.00117192	268	4.33345e-05	TRUE
GO:0005859 muscle myosin complex	up in tumors	4.34689e-05	4.52628	4.34689e-05	0.00117192	19	4.34689e-05	TRUE
GO:0042098 T cell proliferation	up in tumors	4.7694e-05	3.96164	4.7694e-05	0.00117904	165	4.7694e-05	TRUE
GO:0098857 membrane microdomain	up in tumors	4.64916e-05	3.94004	4.64916e-05	0.00119622	269	4.64916e-05	TRUE
GO:0098802 plasma membrane receptor complex	up in tumors	4.792e-05	3.95075	4.792e-05	0.00119622	166	4.792e-05	TRUE
GO:0030799 regulation of cyclic nucleotide metabolic process	up in tumors	4.96265e-05	3.95253	4.96265e-05	0.00122158	144	4.96265e-05	TRUE
GO:0032845 negative regulation of homeostatic process	up in tumors	5.01239e-05	3.9391	5.01239e-05	0.00122857	173	5.01239e-05	TRUE
GO:0009612 response to mechanical stimulus	up in tumors	5.05731e-05	3.93395	5.05731e-05	0.00123433	193	5.05731e-05	TRUE
GO:0086010 membrane depolarization during action potential	up in tumors	5.3101e-05	4.09782	5.3101e-05	0.00129056	43	5.3101e-05	TRUE
GO:0014074 response to purine-containing compound	up in tumors	5.4276e-05	3.93032	5.4276e-05	0.00131357	143	5.4276e-05	TRUE
GO:0006171 cAMP biosynthetic process	up in tumors	5.56347e-05	3.94419	5.56347e-05	0.00134082	106	5.56347e-05	TRUE
GO:0051209 release of sequestered calcium ion into cytosol	up in tumors	5.83326e-05	3.93516	5.83326e-05	0.00139417	103	5.83326e-05	TRUE
GO:0051283 negative regulation of sequestering of calcium ion	up in tumors	5.83326e-05	3.93516	5.83326e-05	0.00139417	103	5.83326e-05	TRUE
hsa05320 Autoimmune thyroid disease	up in tumors	0.000178433	3.75589	0.000178433	0.00140764	38	0.000178433	TRUE
GO:0002576 platelet degranulation	up in tumors	6.0928e-05	3.93591	6.0928e-05	0.00145019	105	6.0928e-05	TRUE
hsa05416 Viral myocarditis	up in tumors	0.00020641	3.66016	0.00020641	0.00146551	55	0.00020641	TRUE
GO:0048247 lymphocyte chemotaxis	up in tumors	6.23171e-05	4.02183	6.23171e-05	0.00147714	52	6.23171e-05	TRUE
GO:0015629 actin cytoskeleton	up in tumors	6.22773e-05	3.85453	6.22773e-05	0.0014991	448	6.22773e-05	TRUE
GO:0031225 anchored component of membrane	up in tumors	6.62426e-05	3.88539	6.62426e-05	0.00153957	149	6.62426e-05	TRUE
GO:0030168 platelet activation	up in tumors	6.61397e-05	3.87491	6.61397e-05	0.00156133	160	6.61397e-05	TRUE
hsa04940 Type I diabetes mellitus	up in tumors	0.000242422	3.65251	0.000242422	0.00156472	40	0.000242422	TRUE
GO:0032946 positive regulation of mononuclear cell proliferation	up in tumors	6.74881e-05	3.89004	6.74881e-05	0.00158355	125	6.74881e-05	TRUE
GO:0061448 connective tissue development	up in tumors	6.76306e-05	3.85349	6.76306e-05	0.00158355	227	6.76306e-05	TRUE
GO:0051282 regulation of sequestering of calcium ion	up in tumors	6.8416e-05	3.89271	6.8416e-05	0.00159545	104	6.8416e-05	TRUE
GO:0051208 sequestering of calcium ion	up in tumors	7.02477e-05	3.88309	7.02477e-05	0.00162841	107	7.02477e-05	TRUE
GO:0050671 positive regulation of lymphocyte proliferation	up in tumors	7.03947e-05	3.87981	7.03947e-05	0.00162841	124	7.03947e-05	TRUE
hsa04261 Adrenergic signaling in cardiomyocytes	up in tumors	0.000111594	3.74407	0.000111594	0.00164202	141	0.000111594	TRUE
GO:0002548 monocyte chemotaxis	up in tumors	7.23355e-05	3.97637	7.23355e-05	0.00166661	56	7.23355e-05	TRUE
GO:0050817 coagulation	up in tumors	7.35993e-05	3.81905	7.35993e-05	0.00168897	341	7.35993e-05	TRUE
GO:0005267 potassium channel activity	up in tumors	5.12272e-05	3.95796	5.12272e-05	0.00172732	117	5.12272e-05	TRUE
GO:0060348 bone development	up in tumors	7.65712e-05	3.83401	7.65712e-05	0.0017502	173	7.65712e-05	TRUE
GO:0042116 macrophage activation	up in tumors	8.03401e-05	3.94051	8.03401e-05	0.0018228	54	8.03401e-05	TRUE
GO:0030814 regulation of cAMP metabolic process	up in tumors	8.03803e-05	3.83989	8.03803e-05	0.0018228	119	8.03803e-05	TRUE
GO:0090287 regulation of cellular response to growth factor stimulus	up in tumors	8.27454e-05	3.80354	8.27454e-05	0.00186907	221	8.27454e-05	TRUE
GO:0061337 cardiac conduction	up in tumors	8.70549e-05	3.81865	8.70549e-05	0.00195874	128	8.70549e-05	TRUE
GO:0005604 basement membrane	up in tumors	8.95121e-05	3.83365	8.95121e-05	0.00197386	92	8.95121e-05	TRUE
GO:0043202 lysosomal lumen	up in tumors	9.07857e-05	3.84518	9.07857e-05	0.00197386	85	9.07857e-05	TRUE
GO:0051216 cartilage development	up in tumors	8.88869e-05	3.7948	8.88869e-05	0.00199217	176	8.88869e-05	TRUE
GO:0034774 secretory granule lumen	up in tumors	9.58166e-05	3.84271	9.58166e-05	0.00201814	82	9.58166e-05	TRUE
GO:0007160 cell-matrix adhesion	up in tumors	9.13334e-05	3.78444	9.13334e-05	0.00203907	189	9.13334e-05	TRUE
GO:0044297 cell body	up in tumors	0.000100594	3.73337	0.000100594	0.00205455	461	0.000100594	TRUE
GO:0098542 defense response to other organism	up in tumors	9.41927e-05	3.75424	9.41927e-05	0.00209479	399	9.41927e-05	TRUE
GO:0044708 single-organism behavior	up in tumors	9.4689e-05	3.7523	9.4689e-05	0.00209773	380	9.4689e-05	TRUE
GO:0048020 CCR chemokine receptor binding	up in tumors	6.42813e-05	4.10074	6.42813e-05	0.0021018	35	6.42813e-05	TRUE
GO:0070665 positive regulation of leukocyte proliferation	up in tumors	9.86391e-05	3.78644	9.86391e-05	0.0021686	131	9.86391e-05	TRUE
GO:0002275 myeloid cell activation involved in immune response	up in tumors	9.86412e-05	3.84883	9.86412e-05	0.0021686	69	9.86412e-05	TRUE
GO:0003823 antigen binding	up in tumors	6.83875e-05	3.94427	6.83875e-05	0.0021703	76	6.83875e-05	TRUE
GO:0002675 positive regulation of acute inflammatory response	up in tumors	0.00010068	4.06856	0.00010068	0.00220501	26	0.00010068	TRUE
hsa05310 Asthma	up in tumors	0.000379652	3.59395	0.000379652	0.00224627	27	0.000379652	TRUE
GO:0004222 metalloendopeptidase activity	up in tumors	7.47439e-05	3.86618	7.47439e-05	0.00230425	111	7.47439e-05	TRUE
GO:0050710 negative regulation of cytokine secretion	up in tumors	0.000106083	3.89595	0.000106083	0.00231454	44	0.000106083	TRUE
hsa05202 Transcriptional misregulation in cancer	up in tumors	0.000432402	3.36153	0.000432402	0.00236158	182	0.000432402	TRUE
hsa04145 Phagosome	up in tumors	0.000175543	3.6243	0.000175543	0.00240889	145	0.000175543	TRUE
hsa04020 Calcium signaling pathway	up in tumors	0.000187098	3.59486	0.000187098	0.00240889	176	0.000187098	TRUE
GO:0005775 vacuolar lumen	up in tumors	0.000122959	3.73734	0.000122959	0.00243748	109	0.000122959	TRUE
GO:0060485 mesenchyme development	up in tumors	0.000112583	3.72092	0.000112583	0.00244708	233	0.000112583	TRUE
GO:0006887 exocytosis	up in tumors	0.000114599	3.70413	0.000114599	0.00247929	384	0.000114599	TRUE
GO:0045088 regulation of innate immune response	up in tumors	0.000114926	3.70535	0.000114926	0.00247929	337	0.000114926	TRUE
GO:0030100 regulation of endocytosis	up in tumors	0.000115825	3.72288	0.000115825	0.00248937	189	0.000115825	TRUE
GO:1902622 regulation of neutrophil migration	up in tumors	0.000122186	3.97303	0.000122186	0.00261632	29	0.000122186	TRUE
GO:1903556 negative regulation of tumor necrosis factor superfamily cytokine production	up in tumors	0.000123314	3.84445	0.000123314	0.00263069	45	0.000123314	TRUE
GO:0099503 secretory vesicle	up in tumors	0.000137751	3.65328	0.000137751	0.0026527	441	0.000137751	TRUE
GO:0016525 negative regulation of angiogenesis	up in tumors	0.000127964	3.77286	0.000127964	0.00271983	71	0.000127964	TRUE
GO:0001818 negative regulation of cytokine production	up in tumors	0.000130278	3.68627	0.000130278	0.00275884	209	0.000130278	TRUE
GO:0030804 positive regulation of cyclic nucleotide biosynthetic process	up in tumors	0.000133209	3.72427	0.000133209	0.00280328	89	0.000133209	TRUE
GO:0003007 heart morphogenesis	up in tumors	0.000133693	3.67671	0.000133693	0.00280328	223	0.000133693	TRUE
GO:0045981 positive regulation of nucleotide metabolic process	up in tumors	0.000134324	3.70179	0.000134324	0.00280328	121	0.000134324	TRUE
GO:1900544 positive regulation of purine nucleotide metabolic process	up in tumors	0.000134324	3.70179	0.000134324	0.00280328	121	0.000134324	TRUE
GO:0045807 positive regulation of endocytosis	up in tumors	0.000136173	3.71671	0.000136173	0.00283161	105	0.000136173	TRUE
GO:2000106 regulation of leukocyte apoptotic process	up in tumors	0.00013717	3.73362	0.00013717	0.00284208	77	0.00013717	TRUE
GO:0030099 myeloid cell differentiation	up in tumors	0.000138657	3.6565	0.000138657	0.00286259	328	0.000138657	TRUE
GO:0007187 G-protein coupled receptor signaling pathway, coupled to cyclic nucleotide second messenger	up in tumors	0.000139623	3.67678	0.000139623	0.00287225	174	0.000139623	TRUE
GO:0016459 myosin complex	up in tumors	0.000154313	3.72631	0.000154313	0.00288909	66	0.000154313	TRUE
GO:0031295 T cell costimulation	up in tumors	0.000140991	3.73266	0.000140991	0.00289006	72	0.000140991	TRUE
GO:0030282 bone mineralization	up in tumors	0.00014625	3.70263	0.00014625	0.00298724	98	0.00014625	TRUE
GO:0002444 myeloid leukocyte mediated immunity	up in tumors	0.000149997	3.71822	0.000149997	0.00304267	74	0.000149997	TRUE
GO:0042102 positive regulation of T cell proliferation	up in tumors	0.000150737	3.69984	0.000150737	0.00304267	93	0.000150737	TRUE
GO:1901343 negative regulation of vasculature development	up in tumors	0.000151069	3.71361	0.000151069	0.00304267	79	0.000151069	TRUE
GO:0002699 positive regulation of immune effector process	up in tumors	0.000151077	3.66059	0.000151077	0.00304267	153	0.000151077	TRUE
GO:0050709 negative regulation of protein secretion	up in tumors	0.000152209	3.68335	0.000152209	0.00305479	99	0.000152209	TRUE
GO:0002027 regulation of heart rate	up in tumors	0.00015371	3.69542	0.00015371	0.00306081	82	0.00015371	TRUE
GO:0030801 positive regulation of cyclic nucleotide metabolic process	up in tumors	0.00015428	3.67711	0.00015428	0.00306081	98	0.00015428	TRUE
GO:0030810 positive regulation of nucleotide biosynthetic process	up in tumors	0.000154635	3.67887	0.000154635	0.00306081	94	0.000154635	TRUE
GO:1900373 positive regulation of purine nucleotide biosynthetic process	up in tumors	0.000154635	3.67887	0.000154635	0.00306081	94	0.000154635	TRUE
GO:1902107 positive regulation of leukocyte differentiation	up in tumors	0.000157025	3.65823	0.000157025	0.00308736	126	0.000157025	TRUE
GO:0051047 positive regulation of secretion	up in tumors	0.000157048	3.62376	0.000157048	0.00308736	343	0.000157048	TRUE
GO:0051963 regulation of synapse assembly	up in tumors	0.000158376	3.69686	0.000158376	0.00309248	77	0.000158376	TRUE
GO:0071887 leukocyte apoptotic process	up in tumors	0.000158382	3.67431	0.000158382	0.00309248	95	0.000158382	TRUE
GO:0022843 voltage-gated cation channel activity	up in tumors	0.000105139	3.76413	0.000105139	0.00310043	130	0.000105139	TRUE
GO:0005126 cytokine receptor binding	up in tumors	0.000106317	3.7326	0.000106317	0.00310043	254	0.000106317	TRUE
GO:0031214 biomineral tissue development	up in tumors	0.000159808	3.65804	0.000159808	0.00310281	127	0.000159808	TRUE
GO:0050848 regulation of calcium-mediated signaling	up in tumors	0.000159989	3.69793	0.000159989	0.00310281	74	0.000159989	TRUE
GO:0032675 regulation of interleukin-6 production	up in tumors	0.000162825	3.66474	0.000162825	0.0031384	101	0.000162825	TRUE
GO:0042129 regulation of T cell proliferation	up in tumors	0.000162914	3.65042	0.000162914	0.0031384	140	0.000162914	TRUE
GO:0008305 integrin complex	up in tumors	0.000172456	3.82088	0.000172456	0.0031415	30	0.000172456	TRUE
GO:0019838 growth factor binding	up in tumors	0.000112132	3.75011	0.000112132	0.00318396	126	0.000112132	TRUE
hsa05143 African trypanosomiasis	up in tumors	0.000629833	3.40672	0.000629833	0.00319415	34	0.000629833	TRUE
GO:0022604 regulation of cell morphogenesis	up in tumors	0.000167161	3.60128	0.000167161	0.00320949	455	0.000167161	TRUE
GO:0003009 skeletal muscle contraction	up in tumors	0.000168554	3.78928	0.000168554	0.00321796	38	0.000168554	TRUE
GO:0051966 regulation of synaptic transmission, glutamatergic	up in tumors	0.000169047	3.73852	0.000169047	0.00321796	48	0.000169047	TRUE
GO:1903557 positive regulation of tumor necrosis factor superfamily cytokine production	up in tumors	0.000169278	3.70503	0.000169278	0.00321796	59	0.000169278	TRUE
GO:0031294 lymphocyte costimulation	up in tumors	0.000169989	3.67877	0.000169989	0.00322085	73	0.000169989	TRUE
GO:0046683 response to organophosphorus	up in tumors	0.000171376	3.63446	0.000171376	0.00323647	129	0.000171376	TRUE
GO:0098794 postsynapse	up in tumors	0.000187833	3.57557	0.000187833	0.00329	336	0.000187833	TRUE
GO:0016460 myosin II complex	up in tumors	0.000191188	3.8817	0.000191188	0.00329	25	0.000191188	TRUE
GO:0043025 neuronal cell body	up in tumors	0.000195252	3.5623	0.000195252	0.00329	403	0.000195252	TRUE
GO:0032609 interferon-gamma production	up in tumors	0.000176226	3.64961	0.000176226	0.00331719	99	0.000176226	TRUE
GO:0007519 skeletal muscle tissue development	up in tumors	0.000181135	3.61119	0.000181135	0.00339849	151	0.000181135	TRUE
GO:0048667 cell morphogenesis involved in neuron differentiation	up in tumors	0.000183066	3.5765	0.000183066	0.00342086	490	0.000183066	TRUE
GO:0043500 muscle adaptation	up in tumors	0.000183515	3.65729	0.000183515	0.00342086	78	0.000183515	TRUE
GO:0060538 skeletal muscle organ development	up in tumors	0.000184351	3.60341	0.000184351	0.00342535	160	0.000184351	TRUE
GO:0098589 membrane region	up in tumors	0.000212815	3.54177	0.000212815	0.00349847	342	0.000212815	TRUE
hsa05146 Amoebiasis	up in tumors	0.000749369	3.23194	0.000749369	0.00354701	93	0.000749369	TRUE
GO:0045214 sarcomere organization	up in tumors	0.000191927	3.76975	0.000191927	0.00355466	33	0.000191927	TRUE
hsa05152 Tuberculosis	up in tumors	0.000830427	3.1742	0.000830427	0.00368502	162	0.000830427	TRUE
GO:0015079 potassium ion transmembrane transporter activity	up in tumors	0.000134773	3.69136	0.000134773	0.00372871	149	0.000134773	TRUE
GO:0072678 T cell migration	up in tumors	0.000203489	3.75333	0.000203489	0.00375672	37	0.000203489	TRUE
GO:0032956 regulation of actin cytoskeleton organization	up in tumors	0.000206268	3.55439	0.000206268	0.00379586	279	0.000206268	TRUE
GO:0005583 fibrillar collagen trimer	up in tumors	0.000250271	4.19687	0.000250271	0.00392286	12	0.000250271	TRUE
GO:0098643 banded collagen fibril	up in tumors	0.000250271	4.19687	0.000250271	0.00392286	12	0.000250271	TRUE
GO:1903510 mucopolysaccharide metabolic process	up in tumors	0.000218173	3.57799	0.000218173	0.00400215	113	0.000218173	TRUE
hsa05330 Allograft rejection	up in tumors	0.000969599	3.23693	0.000969599	0.0040495	34	0.000969599	TRUE
GO:0061564 axon development	up in tumors	0.000221656	3.52719	0.000221656	0.00405313	436	0.000221656	TRUE
GO:0002761 regulation of myeloid leukocyte differentiation	up in tumors	0.000222675	3.57364	0.000222675	0.00405889	104	0.000222675	TRUE
GO:2000181 negative regulation of blood vessel morphogenesis	up in tumors	0.000223981	3.61092	0.000223981	0.00406981	73	0.000223981	TRUE
GO:1903532 positive regulation of secretion by cell	up in tumors	0.000226564	3.52749	0.000226564	0.00410379	317	0.000226564	TRUE
GO:0072562 blood microparticle	up in tumors	0.000271008	3.52382	0.000271008	0.00415136	113	0.000271008	TRUE
GO:0046632 alpha-beta T cell differentiation	up in tumors	0.000233574	3.57544	0.000233574	0.0042142	87	0.000233574	TRUE
GO:0001508 action potential	up in tumors	0.000234122	3.55671	0.000234122	0.0042142	115	0.000234122	TRUE
GO:0032649 regulation of interferon-gamma production	up in tumors	0.000239713	3.57178	0.000239713	0.00429307	90	0.000239713	TRUE
GO:0050804 modulation of synaptic transmission	up in tumors	0.000239995	3.51493	0.000239995	0.00429307	269	0.000239995	TRUE
hsa05200 Pathways in cancer	up in tumors	0.00108839	3.07571	0.00108839	0.00429309	390	0.00108839	TRUE
GO:0032720 negative regulation of tumor necrosis factor production	up in tumors	0.000244987	3.64087	0.000244987	0.00436881	43	0.000244987	TRUE
GO:0070167 regulation of biomineral tissue development	up in tumors	0.000255346	3.57152	0.000255346	0.00452914	74	0.000255346	TRUE
GO:0031348 negative regulation of defense response	up in tumors	0.00025555	3.52277	0.00025555	0.00452914	140	0.00025555	TRUE
GO:2000257 regulation of protein activation cascade	up in tumors	0.000256701	3.71181	0.000256701	0.00453557	32	0.000256701	TRUE
GO:0007015 actin filament organization	up in tumors	0.000259026	3.48997	0.000259026	0.00456266	317	0.000259026	TRUE
GO:0032982 myosin filament	up in tumors	0.000307236	3.76412	0.000307236	0.00460171	22	0.000307236	TRUE
GO:0032715 negative regulation of interleukin-6 production	up in tumors	0.000275444	3.63701	0.000275444	0.0048353	37	0.000275444	TRUE
GO:0030449 regulation of complement activation	up in tumors	0.000276275	3.69823	0.000276275	0.0048353	31	0.000276275	TRUE
GO:0030183 B cell differentiation	up in tumors	0.000277022	3.51253	0.000277022	0.0048353	101	0.000277022	TRUE
GO:0002455 humoral immune response mediated by circulating immunoglobulin	up in tumors	0.000279323	3.62047	0.000279323	0.00486073	42	0.000279323	TRUE
GO:0008076 voltage-gated potassium channel complex	up in tumors	0.000332248	3.47119	0.000332248	0.00486816	87	0.000332248	TRUE
GO:0071804 cellular potassium ion transport	up in tumors	0.000282678	3.48157	0.000282678	0.00488957	179	0.000282678	TRUE
GO:0071805 potassium ion transmembrane transport	up in tumors	0.000282678	3.48157	0.000282678	0.00488957	179	0.000282678	TRUE
GO:0032635 interleukin-6 production	up in tumors	0.000288235	3.50216	0.000288235	0.00497075	107	0.000288235	TRUE
GO:0045637 regulation of myeloid cell differentiation	up in tumors	0.000298129	3.46647	0.000298129	0.00512185	178	0.000298129	TRUE
GO:0030316 osteoclast differentiation	up in tumors	0.000298774	3.5122	0.000298774	0.00512185	81	0.000298774	TRUE
hsa05321 Inflammatory bowel disease (IBD)	up in tumors	0.00138501	3.05676	0.00138501	0.00517555	62	0.00138501	TRUE
GO:0097028 dendritic cell differentiation	up in tumors	0.000304618	3.62143	0.000304618	0.00520652	39	0.000304618	TRUE
GO:0007202 activation of phospholipase C activity	up in tumors	0.000307991	3.72944	0.000307991	0.0052486	25	0.000307991	TRUE
GO:0090022 regulation of neutrophil chemotaxis	up in tumors	0.000311751	3.71032	0.000311751	0.00529702	26	0.000311751	TRUE
GO:0008237 metallopeptidase activity	up in tumors	0.000201603	3.57338	0.000201603	0.00534103	183	0.000201603	TRUE
GO:0046873 metal ion transmembrane transporter activity	up in tumors	0.000202949	3.55185	0.000202949	0.00534103	410	0.000202949	TRUE
GO:1902624 positive regulation of neutrophil migration	up in tumors	0.000318738	3.71736	0.000318738	0.00539063	25	0.000318738	TRUE
GO:0048747 muscle fiber development	up in tumors	0.000319133	3.54946	0.000319133	0.00539063	49	0.000319133	TRUE
GO:0032642 regulation of chemokine production	up in tumors	0.000321345	3.5061	0.000321345	0.00541213	68	0.000321345	TRUE
GO:0030425 dendrite	up in tumors	0.000378249	3.38031	0.000378249	0.00542426	444	0.000378249	TRUE
GO:0046634 regulation of alpha-beta T cell activation	up in tumors	0.000323036	3.50862	0.000323036	0.00542475	69	0.000323036	TRUE
hsa05032 Morphine addiction	up in tumors	0.0015899	2.99163	0.0015899	0.00564415	88	0.0015899	TRUE
GO:0060078 regulation of postsynaptic membrane potential	up in tumors	0.000342245	3.46902	0.000342245	0.00573061	81	0.000342245	TRUE
GO:0035249 synaptic transmission, glutamatergic	up in tumors	0.00034585	3.48351	0.00034585	0.0057742	66	0.00034585	TRUE
GO:0034705 potassium channel complex	up in tumors	0.00041277	3.40736	0.00041277	0.00579599	88	0.00041277	TRUE
GO:0090066 regulation of anatomical structure size	up in tumors	0.000351177	3.40062	0.000351177	0.00584618	460	0.000351177	TRUE
GO:0008360 regulation of cell shape	up in tumors	0.000365628	3.4183	0.000365628	0.00606922	139	0.000365628	TRUE
GO:0050879 multicellular organismal movement	up in tumors	0.000368235	3.50957	0.000368235	0.00607745	47	0.000368235	TRUE
GO:0050881 musculoskeletal movement	up in tumors	0.000368235	3.50957	0.000368235	0.00607745	47	0.000368235	TRUE
GO:0030139 endocytic vesicle	up in tumors	0.000447714	3.34387	0.000447714	0.00615835	249	0.000447714	TRUE
GO:0035051 cardiocyte differentiation	up in tumors	0.000380888	3.42084	0.000380888	0.00626206	111	0.000380888	TRUE
GO:0007416 synapse assembly	up in tumors	0.000382013	3.40744	0.000382013	0.00626206	134	0.000382013	TRUE
GO:0006940 regulation of smooth muscle contraction	up in tumors	0.000382681	3.47429	0.000382681	0.00626206	55	0.000382681	TRUE
GO:1900542 regulation of purine nucleotide metabolic process	up in tumors	0.000391165	3.38788	0.000391165	0.00638275	193	0.000391165	TRUE
GO:1903708 positive regulation of hemopoiesis	up in tumors	0.00039739	3.38964	0.00039739	0.006466	157	0.00039739	TRUE
GO:0050886 endocrine process	up in tumors	0.000406539	3.42612	0.000406539	0.00659625	76	0.000406539	TRUE
GO:0055007 cardiac muscle cell differentiation	up in tumors	0.000411813	3.41244	0.000411813	0.00665545	90	0.000411813	TRUE
GO:0030500 regulation of bone mineralization	up in tumors	0.000412499	3.43941	0.000412499	0.00665545	67	0.000412499	TRUE
GO:0050878 regulation of body fluid levels	up in tumors	0.000419722	3.3511	0.000419722	0.00675308	477	0.000419722	TRUE
GO:0050777 negative regulation of immune response	up in tumors	0.000426709	3.39041	0.000426709	0.00684637	115	0.000426709	TRUE
hsa04670 Leukocyte transendothelial migration	up in tumors	0.000571944	3.29984	0.000571944	0.00693062	111	0.000571944	TRUE
GO:0045926 negative regulation of growth	up in tumors	0.000435705	3.35264	0.000435705	0.00697128	225	0.000435705	TRUE
GO:0014896 muscle hypertrophy	up in tumors	0.000438358	3.41881	0.000438358	0.0069725	66	0.000438358	TRUE
GO:0030888 regulation of B cell proliferation	up in tumors	0.000439036	3.44501	0.000439036	0.0069725	53	0.000439036	TRUE
GO:0032760 positive regulation of tumor necrosis factor production	up in tumors	0.000439413	3.42726	0.000439413	0.0069725	57	0.000439413	TRUE
GO:0051250 negative regulation of lymphocyte activation	up in tumors	0.000445784	3.37901	0.000445784	0.00705417	114	0.000445784	TRUE
GO:0001763 morphogenesis of a branching structure	up in tumors	0.000451767	3.34829	0.000451767	0.00707286	192	0.000451767	TRUE
GO:0006022 aminoglycan metabolic process	up in tumors	0.000452249	3.35287	0.000452249	0.00707286	169	0.000452249	TRUE
GO:0014068 positive regulation of phosphatidylinositol 3-kinase signaling	up in tumors	0.000452265	3.41887	0.000452265	0.00707286	63	0.000452265	TRUE
GO:0003205 cardiac chamber development	up in tumors	0.000452758	3.35386	0.000452758	0.00707286	154	0.000452758	TRUE
GO:0006024 glycosaminoglycan biosynthetic process	up in tumors	0.000453105	3.37062	0.000453105	0.00707286	112	0.000453105	TRUE
GO:0006023 aminoglycan biosynthetic process	up in tumors	0.000454775	3.36895	0.000454775	0.00707974	113	0.000454775	TRUE
GO:0002704 negative regulation of leukocyte mediated immunity	up in tumors	0.000462025	3.47515	0.000462025	0.00717322	42	0.000462025	TRUE
GO:0030819 positive regulation of cAMP biosynthetic process	up in tumors	0.000465084	3.38425	0.000465084	0.0072013	71	0.000465084	TRUE
GO:0015844 monoamine transport	up in tumors	0.000467393	3.39931	0.000467393	0.0072099	67	0.000467393	TRUE
GO:0043299 leukocyte degranulation	up in tumors	0.000468143	3.40467	0.000468143	0.0072099	64	0.000468143	TRUE
GO:0007188 adenylate cyclase-modulating G-protein coupled receptor signaling pathway	up in tumors	0.000471459	3.34539	0.000471459	0.00724162	150	0.000471459	TRUE
GO:0021700 developmental maturation	up in tumors	0.0004766	3.32701	0.0004766	0.00730111	231	0.0004766	TRUE
GO:0071396 cellular response to lipid	up in tumors	0.000481504	3.31192	0.000481504	0.00734178	485	0.000481504	TRUE
GO:1903169 regulation of calcium ion transmembrane transport	up in tumors	0.000481804	3.34941	0.000481804	0.00734178	111	0.000481804	TRUE
GO:0030203 glycosaminoglycan metabolic process	up in tumors	0.000485603	3.33424	0.000485603	0.00738014	162	0.000485603	TRUE
GO:0060415 muscle tissue morphogenesis	up in tumors	0.000487981	3.38123	0.000487981	0.00739677	72	0.000487981	TRUE
GO:0048644 muscle organ morphogenesis	up in tumors	0.000498744	3.36716	0.000498744	0.00754007	78	0.000498744	TRUE
GO:0045860 positive regulation of protein kinase activity	up in tumors	0.00050846	3.29725	0.00050846	0.00766682	455	0.00050846	TRUE
GO:0003018 vascular process in circulatory system	up in tumors	0.000522306	3.31332	0.000522306	0.00784177	153	0.000522306	TRUE
GO:0007409 axonogenesis	up in tumors	0.000522784	3.29075	0.000522784	0.00784177	402	0.000522784	TRUE
GO:0048771 tissue remodeling	up in tumors	0.000531536	3.31254	0.000531536	0.00794402	141	0.000531536	TRUE
GO:0009615 response to virus	up in tumors	0.00053236	3.28979	0.00053236	0.00794402	290	0.00053236	TRUE
GO:0008236 serine-type peptidase activity	up in tumors	0.0003131	3.45106	0.0003131	0.00796113	203	0.0003131	TRUE
GO:0004252 serine-type endopeptidase activity	up in tumors	0.000317265	3.45219	0.000317265	0.00796113	179	0.000317265	TRUE
GO:0014902 myotube differentiation	up in tumors	0.000535945	3.32871	0.000535945	0.00797686	96	0.000535945	TRUE
GO:0048565 digestive tract development	up in tumors	0.000544602	3.30653	0.000544602	0.00808481	131	0.000544602	TRUE
GO:0016528 sarcoplasm	up in tumors	0.000607272	3.31114	0.000607272	0.00818603	67	0.000607272	TRUE
GO:0016049 cell growth	up in tumors	0.000555874	3.27091	0.000555874	0.008219	478	0.000555874	TRUE
GO:0070613 regulation of protein processing	up in tumors	0.000556495	3.33127	0.000556495	0.008219	79	0.000556495	TRUE
GO:0001776 leukocyte homeostasis	up in tumors	0.000563388	3.33053	0.000563388	0.00829952	76	0.000563388	TRUE
GO:0006958 complement activation, classical pathway	up in tumors	0.000572094	3.45194	0.000572094	0.00840628	32	0.000572094	TRUE
hsa04024 cAMP signaling pathway	up in tumors	0.000739941	3.20259	0.000739941	0.00846821	189	0.000739941	TRUE
GO:0014897 striated muscle hypertrophy	up in tumors	0.000581147	3.33688	0.000581147	0.00851757	64	0.000581147	TRUE
hsa04064 NF-kappa B signaling pathway	up in tumors	0.000818738	3.19713	0.000818738	0.00857257	93	0.000818738	TRUE
hsa04612 Antigen processing and presentation	up in tumors	0.000832289	3.20942	0.000832289	0.00857257	68	0.000832289	TRUE
GO:0070664 negative regulation of leukocyte proliferation	up in tumors	0.000587056	3.3509	0.000587056	0.00858235	63	0.000587056	TRUE
GO:0055117 regulation of cardiac muscle contraction	up in tumors	0.00060466	3.32025	0.00060466	0.00881733	64	0.00060466	TRUE
GO:0022408 negative regulation of cell-cell adhesion	up in tumors	0.000618742	3.27489	0.000618742	0.00899989	124	0.000618742	TRUE
GO:0019226 transmission of nerve impulse	up in tumors	0.000620919	3.31288	0.000620919	0.0090088	64	0.000620919	TRUE
GO:0045076 regulation of interleukin-2 biosynthetic process	up in tumors	0.000630284	3.55918	0.000630284	0.00912169	19	0.000630284	TRUE
GO:0086012 membrane depolarization during cardiac muscle cell action potential	up in tumors	0.000636265	3.56786	0.000636265	0.00918517	18	0.000636265	TRUE
GO:0050795 regulation of behavior	up in tumors	0.00065174	3.31379	0.00065174	0.00938506	56	0.00065174	TRUE
hsa04650 Natural killer cell mediated cytotoxicity	up in tumors	0.000957073	3.14163	0.000957073	0.00938844	114	0.000957073	TRUE
GO:0051899 membrane depolarization	up in tumors	0.000654647	3.26886	0.000654647	0.00940341	92	0.000654647	TRUE
GO:0019233 sensory perception of pain	up in tumors	0.000676438	3.26615	0.000676438	0.00969225	88	0.000676438	TRUE
GO:0017171 serine hydrolase activity	up in tumors	0.000395838	3.38485	0.000395838	0.00970702	206	0.000395838	TRUE
GO:0004175 endopeptidase activity	up in tumors	0.000405685	3.36277	0.000405685	0.00972742	400	0.000405685	TRUE
GO:0003014 renal system process	up in tumors	0.000681801	3.25324	0.000681801	0.00974484	101	0.000681801	TRUE
GO:0048638 regulation of developmental growth	up in tumors	0.000686912	3.21662	0.000686912	0.00979359	283	0.000686912	TRUE
GO:0043367 CD4-positive, alpha-beta T cell differentiation	up in tumors	0.000704242	3.28125	0.000704242	0.0100159	60	0.000704242	TRUE
GO:0032722 positive regulation of chemokine production	up in tumors	0.000708207	3.29748	0.000708207	0.0100229	50	0.000708207	TRUE
GO:0035812 renal sodium excretion	up in tumors	0.000709956	3.54268	0.000709956	0.0100229	19	0.000709956	TRUE
GO:0035813 regulation of renal sodium excretion	up in tumors	0.000709956	3.54268	0.000709956	0.0100229	19	0.000709956	TRUE
GO:0002440 production of molecular mediator of immune response	up in tumors	0.000715245	3.22254	0.000715245	0.0100729	149	0.000715245	TRUE
GO:1903317 regulation of protein maturation	up in tumors	0.000717664	3.25316	0.000717664	0.0100823	80	0.000717664	TRUE
GO:0051962 positive regulation of nervous system development	up in tumors	0.000727422	3.19422	0.000727422	0.0101945	430	0.000727422	TRUE
GO:0002224 toll-like receptor signaling pathway	up in tumors	0.000730395	3.22486	0.000730395	0.0101961	115	0.000730395	TRUE
GO:0055123 digestive system development	up in tumors	0.000731078	3.21608	0.000731078	0.0101961	142	0.000731078	TRUE
GO:0042533 tumor necrosis factor biosynthetic process	up in tumors	0.000755536	3.50967	0.000755536	0.0104865	18	0.000755536	TRUE
GO:0042534 regulation of tumor necrosis factor biosynthetic process	up in tumors	0.000755536	3.50967	0.000755536	0.0104865	18	0.000755536	TRUE
GO:0010543 regulation of platelet activation	up in tumors	0.000760654	3.33574	0.000760654	0.010527	30	0.000760654	TRUE
GO:0032612 interleukin-1 production	up in tumors	0.000762113	3.2431	0.000762113	0.010527	68	0.000762113	TRUE
GO:0006140 regulation of nucleotide metabolic process	up in tumors	0.000766048	3.19209	0.000766048	0.0105561	200	0.000766048	TRUE
hsa04911 Insulin secretion	up in tumors	0.00114834	3.09961	0.00114834	0.0107527	83	0.00114834	TRUE
GO:0007270 neuron-neuron synaptic transmission	up in tumors	0.00078788	3.1968	0.00078788	0.010831	125	0.00078788	TRUE
GO:0042613 MHC class II protein complex	up in tumors	0.000824028	3.54502	0.000824028	0.0108901	13	0.000824028	TRUE
GO:0090023 positive regulation of neutrophil chemotaxis	up in tumors	0.000795209	3.44518	0.000795209	0.0109057	22	0.000795209	TRUE
GO:0051591 response to cAMP	up in tumors	0.00080622	3.20639	0.00080622	0.0110304	94	0.00080622	TRUE
GO:0002693 positive regulation of cellular extravasation	up in tumors	0.000808131	3.60852	0.000808131	0.0110304	12	0.000808131	TRUE
GO:0072593 reactive oxygen species metabolic process	up in tumors	0.000810715	3.17252	0.000810715	0.0110395	227	0.000810715	TRUE
GO:0051238 sequestering of metal ion	up in tumors	0.000837013	3.18058	0.000837013	0.0113707	123	0.000837013	TRUE
GO:0032652 regulation of interleukin-1 production	up in tumors	0.000841486	3.22123	0.000841486	0.0114046	58	0.000841486	TRUE
GO:0010975 regulation of neuron projection development	up in tumors	0.00084724	3.15018	0.00084724	0.0114386	395	0.00084724	TRUE
GO:0002691 regulation of cellular extravasation	up in tumors	0.000847968	3.37179	0.000847968	0.0114386	21	0.000847968	TRUE
GO:0098801 regulation of renal system process	up in tumors	0.000850999	3.31358	0.000850999	0.0114527	32	0.000850999	TRUE
GO:0045089 positive regulation of innate immune response	up in tumors	0.000861729	3.15036	0.000861729	0.0115701	285	0.000861729	TRUE
GO:0032663 regulation of interleukin-2 production	up in tumors	0.000873654	3.23523	0.000873654	0.0117029	50	0.000873654	TRUE
GO:0002367 cytokine production involved in immune response	up in tumors	0.000884564	3.19555	0.000884564	0.0118216	72	0.000884564	TRUE
GO:0045670 regulation of osteoclast differentiation	up in tumors	0.000902174	3.20792	0.000902174	0.0120082	57	0.000902174	TRUE
GO:0070296 sarcoplasmic reticulum calcium ion transport	up in tumors	0.0009027	3.28183	0.0009027	0.0120082	32	0.0009027	TRUE
GO:0030816 positive regulation of cAMP metabolic process	up in tumors	0.000917438	3.17224	0.000917438	0.0121761	78	0.000917438	TRUE
GO:0001649 osteoblast differentiation	up in tumors	0.00092597	3.13625	0.00092597	0.0122237	198	0.00092597	TRUE
GO:0033674 positive regulation of kinase activity	up in tumors	0.000926044	3.12215	0.000926044	0.0122237	486	0.000926044	TRUE
GO:0050730 regulation of peptidyl-tyrosine phosphorylation	up in tumors	0.000927391	3.13517	0.000927391	0.0122237	213	0.000927391	TRUE
GO:0044062 regulation of excretion	up in tumors	0.00094261	3.3797	0.00094261	0.012396	22	0.00094261	TRUE
GO:0071622 regulation of granulocyte chemotaxis	up in tumors	0.000955555	3.26159	0.000955555	0.0125376	37	0.000955555	TRUE
GO:0045761 regulation of adenylate cyclase activity	up in tumors	0.00096358	3.17572	0.00096358	0.0126141	65	0.00096358	TRUE
GO:0045619 regulation of lymphocyte differentiation	up in tumors	0.000987	3.12867	0.000987	0.0128914	136	0.000987	TRUE
GO:0098742 cell-cell adhesion via plasma-membrane adhesion molecules	up in tumors	0.00098956	3.11387	0.00098956	0.0128956	220	0.00098956	TRUE
GO:0050922 negative regulation of chemotaxis	up in tumors	0.000996915	3.18682	0.000996915	0.0129621	50	0.000996915	TRUE
GO:0045576 mast cell activation	up in tumors	0.00100268	3.18984	0.00100268	0.0130077	53	0.00100268	TRUE
GO:0002292 T cell differentiation involved in immune response	up in tumors	0.00100538	3.18156	0.00100538	0.0130135	56	0.00100538	TRUE
GO:0043502 regulation of muscle adaptation	up in tumors	0.00101188	3.16594	0.00101188	0.0130682	62	0.00101188	TRUE
GO:0015026 coreceptor activity	up in tumors	0.000557704	3.41364	0.000557704	0.0130818	38	0.000557704	TRUE
hsa05340 Primary immunodeficiency	up in tumors	0.00391646	2.74685	0.00391646	0.0131083	35	0.00391646	TRUE
hsa05133 Pertussis	up in tumors	0.00406171	2.68906	0.00406171	0.0131083	75	0.00406171	TRUE
GO:0014065 phosphatidylinositol 3-kinase signaling	up in tumors	0.00101836	3.11458	0.00101836	0.0131225	157	0.00101836	TRUE
GO:0004714 transmembrane receptor protein tyrosine kinase activity	up in tumors	0.000573142	3.34236	0.000573142	0.0131579	64	0.000573142	TRUE
GO:0033002 muscle cell proliferation	up in tumors	0.00104126	3.10775	0.00104126	0.0133877	158	0.00104126	TRUE
GO:0033003 regulation of mast cell activation	up in tumors	0.00104566	3.2222	0.00104566	0.0134143	36	0.00104566	TRUE
GO:0003044 regulation of systemic arterial blood pressure mediated by a chemical signal	up in tumors	0.00105323	3.18136	0.00105323	0.0134813	45	0.00105323	TRUE
GO:0003300 cardiac muscle hypertrophy	up in tumors	0.00105876	3.15104	0.00105876	0.013522	62	0.00105876	TRUE
GO:0019199 transmembrane receptor protein kinase activity	up in tumors	0.000607643	3.30337	0.000607643	0.0136593	80	0.000607643	TRUE
GO:0050728 negative regulation of inflammatory response	up in tumors	0.00110603	3.10851	0.00110603	0.0140794	100	0.00110603	TRUE
GO:0050869 negative regulation of B cell activation	up in tumors	0.00110761	3.24799	0.00110761	0.0140794	28	0.00110761	TRUE
GO:0048762 mesenchymal cell differentiation	up in tumors	0.00111149	3.08293	0.00111149	0.0140794	180	0.00111149	TRUE
GO:0030509 BMP signaling pathway	up in tumors	0.00111405	3.0923	0.00111405	0.0140794	134	0.00111405	TRUE
GO:0035710 CD4-positive, alpha-beta T cell activation	up in tumors	0.00111462	3.12751	0.00111462	0.0140794	66	0.00111462	TRUE
GO:0031672 A band	up in tumors	0.00108654	3.19439	0.00108654	0.0140833	35	0.00108654	TRUE
GO:0002686 negative regulation of leukocyte migration	up in tumors	0.00111857	3.22564	0.00111857	0.0140984	32	0.00111857	TRUE
GO:0035150 regulation of tube size	up in tumors	0.00114463	3.08394	0.00114463	0.0143954	131	0.00114463	TRUE
GO:0032602 chemokine production	up in tumors	0.00115464	3.10945	0.00115464	0.0144896	74	0.00115464	TRUE
GO:0032835 glomerulus development	up in tumors	0.00116939	3.12449	0.00116939	0.0146428	60	0.00116939	TRUE
GO:0051965 positive regulation of synapse assembly	up in tumors	0.00117575	3.11897	0.00117575	0.0146905	61	0.00117575	TRUE
GO:0009152 purine ribonucleotide biosynthetic process	up in tumors	0.00121176	3.05081	0.00121176	0.0150459	226	0.00121176	TRUE
GO:0071772 response to BMP	up in tumors	0.00121203	3.06399	0.00121203	0.0150459	143	0.00121203	TRUE
GO:0071773 cellular response to BMP stimulus	up in tumors	0.00121203	3.06399	0.00121203	0.0150459	143	0.00121203	TRUE
GO:0007178 transmembrane receptor protein serine/threonine kinase signaling pathway	up in tumors	0.00123017	3.04189	0.00123017	0.0152383	302	0.00123017	TRUE
GO:0001558 regulation of cell growth	up in tumors	0.00123357	3.03785	0.00123357	0.0152476	379	0.00123357	TRUE
GO:0050880 regulation of blood vessel size	up in tumors	0.00124141	3.05904	0.00124141	0.0153117	130	0.00124141	TRUE
GO:0019956 chemokine binding	up in tumors	0.000695411	3.44933	0.000695411	0.0153132	21	0.000695411	TRUE
GO:0007259 JAK-STAT cascade	up in tumors	0.0012549	3.05177	0.0012549	0.0154002	153	0.0012549	TRUE
GO:0097696 STAT cascade	up in tumors	0.0012549	3.05177	0.0012549	0.0154002	153	0.0012549	TRUE
GO:0045580 regulation of T cell differentiation	up in tumors	0.00125662	3.06153	0.00125662	0.0154002	110	0.00125662	TRUE
GO:0002407 dendritic cell chemotaxis	up in tumors	0.00127013	3.23733	0.00127013	0.0155327	23	0.00127013	TRUE
GO:0035924 cellular response to vascular endothelial growth factor stimulus	up in tumors	0.00129358	3.13508	0.00129358	0.0157861	38	0.00129358	TRUE
GO:0004713 protein tyrosine kinase activity	up in tumors	0.000733056	3.20916	0.000733056	0.0158194	175	0.000733056	TRUE
GO:0032945 negative regulation of mononuclear cell proliferation	up in tumors	0.00132668	3.0953	0.00132668	0.0161217	59	0.00132668	TRUE
GO:0050672 negative regulation of lymphocyte proliferation	up in tumors	0.00132668	3.0953	0.00132668	0.0161217	59	0.00132668	TRUE
GO:0045621 positive regulation of lymphocyte differentiation	up in tumors	0.00133056	3.05986	0.00133056	0.0161348	79	0.00133056	TRUE
GO:0046425 regulation of JAK-STAT cascade	up in tumors	0.00135807	3.03225	0.00135807	0.0163993	133	0.00135807	TRUE
GO:1904892 regulation of STAT cascade	up in tumors	0.00135807	3.03225	0.00135807	0.0163993	133	0.00135807	TRUE
GO:0090075 relaxation of muscle	up in tumors	0.00139496	3.1683	0.00139496	0.0168096	26	0.00139496	TRUE
GO:0006164 purine nucleotide biosynthetic process	up in tumors	0.00140335	3.00524	0.00140335	0.0168615	229	0.00140335	TRUE
GO:0050918 positive chemotaxis	up in tumors	0.00140513	3.07032	0.00140513	0.0168615	52	0.00140513	TRUE
GO:0045778 positive regulation of ossification	up in tumors	0.00141879	3.03937	0.00141879	0.0169901	80	0.00141879	TRUE
GO:0046635 positive regulation of alpha-beta T cell activation	up in tumors	0.00144574	3.06855	0.00144574	0.0172769	51	0.00144574	TRUE
GO:0032655 regulation of interleukin-12 production	up in tumors	0.00146058	3.06271	0.00146058	0.0174181	49	0.00146058	TRUE
GO:0001667 ameboidal-type cell migration	up in tumors	0.00146652	2.9866	0.00146652	0.0174527	319	0.00146652	TRUE
GO:0071417 cellular response to organonitrogen compound	up in tumors	0.00146995	2.98233	0.00146995	0.0174576	455	0.00146995	TRUE
GO:0055013 cardiac muscle cell development	up in tumors	0.00149019	3.04766	0.00149019	0.0176616	57	0.00149019	TRUE
GO:0035265 organ growth	up in tumors	0.00150272	2.99706	0.00150272	0.0177383	140	0.00150272	TRUE
GO:0072522 purine-containing compound biosynthetic process	up in tumors	0.00150283	2.98313	0.00150283	0.0177383	240	0.00150283	TRUE
GO:0061138 morphogenesis of a branching epithelium	up in tumors	0.00150774	2.98899	0.00150774	0.0177599	180	0.00150774	TRUE
GO:0050764 regulation of phagocytosis	up in tumors	0.0015168	3.03711	0.0015168	0.0178302	62	0.0015168	TRUE
GO:0014812 muscle cell migration	up in tumors	0.00152776	3.02689	0.00152776	0.0178868	68	0.00152776	TRUE
GO:0002718 regulation of cytokine production involved in immune response	up in tumors	0.00152783	3.03632	0.00152783	0.0178868	58	0.00152783	TRUE
GO:0071407 cellular response to organic cyclic compound	up in tumors	0.00154864	2.96535	0.00154864	0.0180936	496	0.00154864	TRUE
GO:0010522 regulation of calcium ion transport into cytosol	up in tumors	0.00155437	3.00495	0.00155437	0.0181238	83	0.00155437	TRUE
GO:0002863 positive regulation of inflammatory response to antigenic stimulus	up in tumors	0.00156843	3.53549	0.00156843	0.0182508	10	0.00156843	TRUE
GO:0043405 regulation of MAP kinase activity	up in tumors	0.00157805	2.96428	0.00157805	0.0183257	317	0.00157805	TRUE
GO:0060349 bone morphogenesis	up in tumors	0.00160052	2.99743	0.00160052	0.0185492	82	0.00160052	TRUE
GO:0050806 positive regulation of synaptic transmission	up in tumors	0.00160514	2.98557	0.00160514	0.0185655	108	0.00160514	TRUE
GO:0035587 purinergic receptor signaling pathway	up in tumors	0.00161027	3.10617	0.00161027	0.0185875	30	0.00161027	TRUE
GO:0003073 regulation of systemic arterial blood pressure	up in tumors	0.00161549	2.99697	0.00161549	0.0186104	82	0.00161549	TRUE
GO:0035586 purinergic receptor activity	up in tumors	0.000894996	3.36868	0.000894996	0.0189353	24	0.000894996	TRUE
GO:0048407 platelet-derived growth factor binding	up in tumors	0.000923758	3.64516	0.000923758	0.019168	11	0.000923758	TRUE
GO:0043394 proteoglycan binding	up in tumors	0.000955904	3.26779	0.000955904	0.0194608	31	0.000955904	TRUE
GO:0030141 secretory granule	up in tumors	0.00153704	2.9724	0.00153704	0.0195466	333	0.00153704	TRUE
GO:0030510 regulation of BMP signaling pathway	up in tumors	0.00170862	2.98615	0.00170862	0.019644	75	0.00170862	TRUE
GO:0002218 activation of innate immune response	up in tumors	0.00171453	2.9425	0.00171453	0.0196626	243	0.00171453	TRUE
GO:0031279 regulation of cyclase activity	up in tumors	0.00171706	2.97688	0.00171706	0.0196626	80	0.00171706	TRUE
GO:1903038 negative regulation of leukocyte cell-cell adhesion	up in tumors	0.00177938	2.96479	0.00177938	0.0202909	89	0.00177938	TRUE
GO:0014911 positive regulation of smooth muscle cell migration	up in tumors	0.00178213	3.08948	0.00178213	0.0202909	29	0.00178213	TRUE
GO:0045058 T cell selection	up in tumors	0.0017825	3.01572	0.0017825	0.0202909	42	0.0017825	TRUE
GO:0045086 positive regulation of interleukin-2 biosynthetic process	up in tumors	0.00181493	3.33177	0.00181493	0.0206194	12	0.00181493	TRUE
GO:0042805 actinin binding	up in tumors	0.00105282	3.27152	0.00105282	0.0210369	28	0.00105282	TRUE
GO:0032743 positive regulation of interleukin-2 production	up in tumors	0.00186159	3.04076	0.00186159	0.0211078	30	0.00186159	TRUE
GO:1904062 regulation of cation transmembrane transport	up in tumors	0.00189192	2.91359	0.00189192	0.0214096	201	0.00189192	TRUE
GO:0048246 macrophage chemotaxis	up in tumors	0.00189602	3.08192	0.00189602	0.0214139	26	0.00189602	TRUE
GO:1901019 regulation of calcium ion transmembrane transporter activity	up in tumors	0.00193786	2.94318	0.00193786	0.0218436	69	0.00193786	TRUE
GO:0002861 regulation of inflammatory response to antigenic stimulus	up in tumors	0.00195321	3.11686	0.00195321	0.0219453	21	0.00195321	TRUE
GO:0003206 cardiac chamber morphogenesis	up in tumors	0.00195495	2.91778	0.00195495	0.0219453	118	0.00195495	TRUE
GO:0072001 renal system development	up in tumors	0.00195832	2.89832	0.00195832	0.0219453	275	0.00195832	TRUE
hsa05145 Toxoplasmosis	up in tumors	0.00713077	2.47136	0.00713077	0.0220124	109	0.00713077	TRUE
GO:0032623 interleukin-2 production	up in tumors	0.00198192	2.95539	0.00198192	0.0221667	57	0.00198192	TRUE
GO:0009260 ribonucleotide biosynthetic process	up in tumors	0.00199152	2.89416	0.00199152	0.0222309	239	0.00199152	TRUE
hsa04725 Cholinergic synapse	up in tumors	0.00248212	2.83929	0.00248212	0.0222312	110	0.00248212	TRUE
GO:0032695 negative regulation of interleukin-12 production	up in tumors	0.00200964	3.17891	0.00200964	0.0223898	15	0.00200964	TRUE
GO:0005516 calmodulin binding	up in tumors	0.0011436	3.07252	0.0011436	0.0223934	185	0.0011436	TRUE
GO:0005249 voltage-gated potassium channel activity	up in tumors	0.00116222	3.09506	0.00116222	0.0223934	87	0.00116222	TRUE
GO:0002577 regulation of antigen processing and presentation	up in tumors	0.00201887	3.09689	0.00201887	0.0224237	22	0.00201887	TRUE
GO:0002437 inflammatory response to antigenic stimulus	up in tumors	0.00202047	2.97648	0.00202047	0.0224237	41	0.00202047	TRUE
GO:0042340 keratan sulfate catabolic process	up in tumors	0.00203075	3.38999	0.00203075	0.0224944	12	0.00203075	TRUE
GO:0090279 regulation of calcium ion import	up in tumors	0.00204163	2.91009	0.00204163	0.0225716	96	0.00204163	TRUE
GO:0002698 negative regulation of immune effector process	up in tumors	0.00204681	2.91422	0.00204681	0.0225855	95	0.00204681	TRUE
GO:0050714 positive regulation of protein secretion	up in tumors	0.002054	2.88791	0.002054	0.0225876	206	0.002054	TRUE
GO:0032615 interleukin-12 production	up in tumors	0.00205484	2.94455	0.00205484	0.0225876	51	0.00205484	TRUE
GO:0051224 negative regulation of protein transport	up in tumors	0.00206746	2.88637	0.00206746	0.022683	187	0.00206746	TRUE
GO:1904950 negative regulation of establishment of protein localization	up in tumors	0.00210672	2.87928	0.00210672	0.0230698	198	0.00210672	TRUE
GO:0035914 skeletal muscle cell differentiation	up in tumors	0.00211392	2.91775	0.00211392	0.0230791	65	0.00211392	TRUE
GO:0042346 positive regulation of NF-kappaB import into nucleus	up in tumors	0.00211558	3.03341	0.00211558	0.0230791	25	0.00211558	TRUE
GO:0036336 dendritic cell migration	up in tumors	0.0021549	3.01103	0.0021549	0.0234636	28	0.0021549	TRUE
GO:0055006 cardiac cell development	up in tumors	0.00216391	2.91868	0.00216391	0.0234952	60	0.00216391	TRUE
GO:0008037 cell recognition	up in tumors	0.00216596	2.88299	0.00216596	0.0234952	127	0.00216596	TRUE
GO:0002886 regulation of myeloid leukocyte mediated immunity	up in tumors	0.00218428	2.96051	0.00218428	0.0236224	38	0.00218428	TRUE
GO:0045428 regulation of nitric oxide biosynthetic process	up in tumors	0.00218643	2.92421	0.00218643	0.0236224	51	0.00218643	TRUE
GO:0000768 syncytium formation by plasma membrane fusion	up in tumors	0.00218999	2.93253	0.00218999	0.0236224	45	0.00218999	TRUE
GO:0034612 response to tumor necrosis factor	up in tumors	0.00222367	2.85738	0.00222367	0.0239409	264	0.00222367	TRUE
GO:0010810 regulation of cell-substrate adhesion	up in tumors	0.00222825	2.86458	0.00222825	0.0239453	173	0.00222825	TRUE
GO:0014888 striated muscle adaptation	up in tumors	0.00224218	2.93803	0.00224218	0.0240502	40	0.00224218	TRUE
GO:0051339 regulation of lyase activity	up in tumors	0.00230627	2.87908	0.00230627	0.0246916	80	0.00230627	TRUE
GO:0097060 synaptic membrane	up in tumors	0.00200518	2.89066	0.00200518	0.0250276	263	0.00200518	TRUE
GO:0002758 innate immune response-activating signal transduction	up in tumors	0.00235721	2.84086	0.00235721	0.0251902	236	0.00235721	TRUE
GO:0050731 positive regulation of peptidyl-tyrosine phosphorylation	up in tumors	0.00236522	2.8482	0.00236522	0.0252163	161	0.00236522	TRUE
GO:0042742 defense response to bacterium	up in tumors	0.00236841	2.84668	0.00236841	0.0252163	187	0.00236841	TRUE
GO:0010721 negative regulation of cell development	up in tumors	0.00237555	2.83604	0.00237555	0.0252457	268	0.00237555	TRUE
GO:0001910 regulation of leukocyte mediated cytotoxicity	up in tumors	0.00238581	2.89223	0.00238581	0.025275	48	0.00238581	TRUE
GO:0071675 regulation of mononuclear cell migration	up in tumors	0.00238708	2.96315	0.00238708	0.025275	34	0.00238708	TRUE
GO:0035590 purinergic nucleotide receptor signaling pathway	up in tumors	0.00239743	3.02289	0.00239743	0.0252975	22	0.00239743	TRUE
GO:0046390 ribose phosphate biosynthetic process	up in tumors	0.00239799	2.83407	0.00239799	0.0252975	242	0.00239799	TRUE
hsa05162 Measles	up in tumors	0.00860987	2.39852	0.00860987	0.0254709	123	0.00860987	TRUE
GO:0001935 endothelial cell proliferation	up in tumors	0.00244404	2.84672	0.00244404	0.0256992	108	0.00244404	TRUE
GO:0048265 response to pain	up in tumors	0.00244499	2.94357	0.00244499	0.0256992	30	0.00244499	TRUE
GO:0006029 proteoglycan metabolic process	up in tumors	0.00246161	2.85286	0.00246161	0.0258267	84	0.00246161	TRUE
GO:0002824 positive regulation of adaptive immune response based on somatic recombination of immune receptors built from immunoglobulin superfamily domains	up in tumors	0.00247202	2.86275	0.00247202	0.0258888	72	0.00247202	TRUE
GO:0009100 glycoprotein metabolic process	up in tumors	0.00248129	2.81793	0.00248129	0.0259388	378	0.00248129	TRUE
GO:0071356 cellular response to tumor necrosis factor	up in tumors	0.0025066	2.81926	0.0025066	0.0261558	246	0.0025066	TRUE
GO:0050868 negative regulation of T cell activation	up in tumors	0.00253879	2.85079	0.00253879	0.0264439	82	0.00253879	TRUE
GO:0048015 phosphatidylinositol-mediated signaling	up in tumors	0.00255124	2.81809	0.00255124	0.0265256	197	0.00255124	TRUE
GO:0002689 negative regulation of leukocyte chemotaxis	up in tumors	0.00256924	3.13757	0.00256924	0.0266524	13	0.00256924	TRUE
GO:0014808 release of sequestered calcium ion into cytosol by sarcoplasmic reticulum	up in tumors	0.00257733	2.93606	0.00257733	0.0266524	28	0.00257733	TRUE
GO:1903514 calcium ion transport from endoplasmic reticulum to cytosol	up in tumors	0.00257733	2.93606	0.00257733	0.0266524	28	0.00257733	TRUE
GO:2000107 negative regulation of leukocyte apoptotic process	up in tumors	0.00258216	2.87991	0.00258216	0.0266546	44	0.00258216	TRUE
GO:0031093 platelet alpha granule lumen	up in tumors	0.00217573	2.93313	0.00217573	0.0266626	55	0.00217573	TRUE
GO:0016529 sarcoplasmic reticulum	up in tumors	0.00222575	2.90261	0.00222575	0.0267885	60	0.00222575	TRUE
GO:1902106 negative regulation of leukocyte differentiation	up in tumors	0.0025998	2.84328	0.0025998	0.0267886	79	0.0025998	TRUE
GO:0002448 mast cell mediated immunity	up in tumors	0.00260659	2.87725	0.00260659	0.0268106	46	0.00260659	TRUE
GO:0014910 regulation of smooth muscle cell migration	up in tumors	0.00262796	2.86847	0.00262796	0.0269823	51	0.00262796	TRUE
GO:0016638 oxidoreductase activity, acting on the CH-NH2 group of donors	up in tumors	0.00142719	3.21614	0.00142719	0.0270164	18	0.00142719	TRUE
GO:0005891 voltage-gated calcium channel complex	up in tumors	0.00229095	2.93015	0.00229095	0.0270895	39	0.00229095	TRUE
GO:0015085 calcium ion transmembrane transporter activity	up in tumors	0.00146043	3.00794	0.00146043	0.027169	124	0.00146043	TRUE
GO:0045667 regulation of osteoblast differentiation	up in tumors	0.00268334	2.81726	0.00268334	0.0274742	107	0.00268334	TRUE
GO:0048705 skeletal system morphogenesis	up in tumors	0.00268944	2.79927	0.00268944	0.0274742	204	0.00268944	TRUE
GO:0001936 regulation of endothelial cell proliferation	up in tumors	0.00269228	2.8209	0.00269228	0.0274742	92	0.00269228	TRUE
GO:0051235 maintenance of location	up in tumors	0.00269495	2.79364	0.00269495	0.0274742	289	0.00269495	TRUE
GO:0055008 cardiac muscle tissue morphogenesis	up in tumors	0.0027001	2.84364	0.0027001	0.0274781	62	0.0027001	TRUE
GO:0005796 Golgi lumen	up in tumors	0.00236804	2.87414	0.00236804	0.0275183	86	0.00236804	TRUE
GO:0090092 regulation of transmembrane receptor protein serine/threonine kinase signaling pathway	up in tumors	0.00274512	2.79363	0.00274512	0.027887	200	0.00274512	TRUE
GO:0042311 vasodilation	up in tumors	0.00278799	2.82403	0.00278799	0.0282725	65	0.00278799	TRUE
GO:0014909 smooth muscle cell migration	up in tumors	0.00280676	2.83397	0.00280676	0.0283702	58	0.00280676	TRUE
GO:0010035 response to inorganic substance	up in tumors	0.00280747	2.77647	0.00280747	0.0283702	450	0.00280747	TRUE
GO:0071347 cellular response to interleukin-1	up in tumors	0.00286338	2.80379	0.00286338	0.0288845	83	0.00286338	TRUE
GO:0036230 granulocyte activation	up in tumors	0.00292106	2.90904	0.00292106	0.0294149	27	0.00292106	TRUE
GO:0060627 regulation of vesicle-mediated transport	up in tumors	0.00292688	2.76363	0.00292688	0.029422	410	0.00292688	TRUE
GO:0043406 positive regulation of MAP kinase activity	up in tumors	0.00297418	2.76601	0.00297418	0.0298454	211	0.00297418	TRUE
GO:0001618 virus receptor activity	up in tumors	0.00163508	3.00779	0.00163508	0.0299026	67	0.00163508	TRUE
GO:0007157 heterophilic cell-cell adhesion via plasma membrane cell adhesion molecules	up in tumors	0.00299085	2.82949	0.00299085	0.0299605	46	0.00299085	TRUE
GO:0002377 immunoglobulin production	up in tumors	0.00303012	2.78463	0.00303012	0.0303012	82	0.00303012	TRUE
GO:0005262 calcium channel activity	up in tumors	0.00169362	2.96503	0.00169362	0.0304569	110	0.00169362	TRUE
GO:0045777 positive regulation of blood pressure	up in tumors	0.00305901	2.84505	0.00305901	0.0305371	33	0.00305901	TRUE
GO:0032653 regulation of interleukin-10 production	up in tumors	0.00308249	2.82225	0.00308249	0.0307182	42	0.00308249	TRUE
GO:0033627 cell adhesion mediated by integrin	up in tumors	0.00310945	2.79777	0.00310945	0.0309026	54	0.00310945	TRUE
GO:0006026 aminoglycan catabolic process	up in tumors	0.00311172	2.79444	0.00311172	0.0309026	66	0.00311172	TRUE
GO:0031623 receptor internalization	up in tumors	0.00311765	2.77876	0.00311765	0.0309082	81	0.00311765	TRUE
hsa04611 Platelet activation	up in tumors	0.00360657	2.71437	0.00360657	0.0309564	120	0.00360657	TRUE
hsa05020 Prion diseases	up in tumors	0.0111378	2.34515	0.0111378	0.0311194	34	0.0111378	TRUE
hsa05322 Systemic lupus erythematosus	up in tumors	0.0113959	2.29178	0.0113959	0.0311194	128	0.0113959	TRUE
GO:0050926 regulation of positive chemotaxis	up in tumors	0.00317933	2.89487	0.00317933	0.0314656	24	0.00317933	TRUE
GO:0004115 3',5'-cyclic-AMP phosphodiesterase activity	up in tumors	0.00178683	3.19843	0.00178683	0.0316064	15	0.00178683	TRUE
hsa04260 Cardiac muscle contraction	up in tumors	0.00384574	2.70491	0.00384574	0.0316889	77	0.00384574	TRUE
GO:0002707 negative regulation of lymphocyte mediated immunity	up in tumors	0.00322161	2.85197	0.00322161	0.0318293	31	0.00322161	TRUE
GO:0046622 positive regulation of organ growth	up in tumors	0.00325507	2.80325	0.00325507	0.0321048	43	0.00325507	TRUE
GO:0036379 myofilament	up in tumors	0.00281145	2.94014	0.00281145	0.0321172	22	0.00281145	TRUE
hsa04918 Thyroid hormone synthesis	up in tumors	0.00406914	2.68683	0.00406914	0.0322401	70	0.00406914	TRUE
GO:0060333 interferon-gamma-mediated signaling pathway	up in tumors	0.00327707	2.75543	0.00327707	0.0322592	81	0.00327707	TRUE
GO:0030260 entry into host cell	up in tumors	0.00329916	2.74498	0.00329916	0.0322592	115	0.00329916	TRUE
GO:0044409 entry into host	up in tumors	0.00329916	2.74498	0.00329916	0.0322592	115	0.00329916	TRUE
GO:0051806 entry into cell of other organism involved in symbiotic interaction	up in tumors	0.00329916	2.74498	0.00329916	0.0322592	115	0.00329916	TRUE
GO:0051828 entry into other organism involved in symbiotic interaction	up in tumors	0.00329916	2.74498	0.00329916	0.0322592	115	0.00329916	TRUE
GO:0007218 neuropeptide signaling pathway	up in tumors	0.00330433	2.75197	0.00330433	0.0322592	90	0.00330433	TRUE
GO:0051968 positive regulation of synaptic transmission, glutamatergic	up in tumors	0.00331646	2.91104	0.00331646	0.0323228	17	0.00331646	TRUE
GO:0043270 positive regulation of ion transport	up in tumors	0.00334444	2.72692	0.00334444	0.0325405	200	0.00334444	TRUE
GO:0016493 C-C chemokine receptor activity	up in tumors	0.00190797	3.33983	0.00190797	0.032939	12	0.00190797	TRUE
GO:0016641 oxidoreductase activity, acting on the CH-NH2 group of donors, oxygen as acceptor	up in tumors	0.00194422	3.16917	0.00194422	0.032939	14	0.00194422	TRUE
GO:0001614 purinergic nucleotide receptor activity	up in tumors	0.00198428	3.10798	0.00198428	0.032939	21	0.00198428	TRUE
GO:0016502 nucleotide receptor activity	up in tumors	0.00198428	3.10798	0.00198428	0.032939	21	0.00198428	TRUE
GO:0051393 alpha-actinin binding	up in tumors	0.00203062	3.08788	0.00203062	0.0331975	20	0.00203062	TRUE
GO:0045582 positive regulation of T cell differentiation	up in tumors	0.00342979	2.75383	0.00342979	0.0333146	67	0.00342979	TRUE
GO:0032692 negative regulation of interleukin-1 production	up in tumors	0.00345032	2.89082	0.00345032	0.0333902	18	0.00345032	TRUE
GO:0006027 glycosaminoglycan catabolic process	up in tumors	0.00345358	2.76407	0.00345358	0.0333902	61	0.00345358	TRUE
GO:0044089 positive regulation of cellular component biogenesis	up in tumors	0.00345496	2.70791	0.00345496	0.0333902	424	0.00345496	TRUE
GO:0045671 negative regulation of osteoclast differentiation	up in tumors	0.00346282	2.8604	0.00346282	0.0334102	24	0.00346282	TRUE
GO:0030514 negative regulation of BMP signaling pathway	up in tumors	0.00350901	2.78613	0.00350901	0.0337991	42	0.00350901	TRUE
GO:0042094 interleukin-2 biosynthetic process	up in tumors	0.00353506	2.86892	0.00353506	0.0339933	22	0.00353506	TRUE
GO:0031099 regeneration	up in tumors	0.00355594	2.71189	0.00355594	0.0341204	158	0.00355594	TRUE
GO:0002715 regulation of natural killer cell mediated immunity	up in tumors	0.00356013	2.78489	0.00356013	0.0341204	32	0.00356013	TRUE
GO:0043204 perikaryon	up in tumors	0.00306124	2.77363	0.00306124	0.0343879	102	0.00306124	TRUE
GO:0046718 viral entry into host cell	up in tumors	0.00360085	2.71603	0.00360085	0.0344533	111	0.00360085	TRUE
GO:0061298 retina vasculature development in camera-type eye	up in tumors	0.00361178	2.88326	0.00361178	0.0345006	16	0.00361178	TRUE
GO:0090130 tissue migration	up in tumors	0.00362517	2.698	0.00362517	0.0345257	229	0.00362517	TRUE
GO:0002062 chondrocyte differentiation	up in tumors	0.0036264	2.71995	0.0036264	0.0345257	92	0.0036264	TRUE
GO:0031532 actin cytoskeleton reorganization	up in tumors	0.0036446	2.71969	0.0036446	0.0346417	86	0.0036446	TRUE
GO:0003231 cardiac ventricle development	up in tumors	0.00368059	2.70596	0.00368059	0.0349262	117	0.00368059	TRUE
GO:0022890 inorganic cation transmembrane transporter activity	up in tumors	0.0021848	2.85707	0.0021848	0.035185	495	0.0021848	TRUE
GO:0002705 positive regulation of leukocyte mediated immunity	up in tumors	0.00372972	2.71042	0.00372972	0.0353314	85	0.00372972	TRUE
GO:0031341 regulation of cell killing	up in tumors	0.00373556	2.72762	0.00373556	0.0353314	55	0.00373556	TRUE
GO:0051937 catecholamine transport	up in tumors	0.00374466	2.73377	0.00374466	0.0353594	54	0.00374466	TRUE
GO:0051279 regulation of release of sequestered calcium ion into cytosol	up in tumors	0.00375803	2.71694	0.00375803	0.0354275	69	0.00375803	TRUE
GO:0050679 positive regulation of epithelial cell proliferation	up in tumors	0.00376518	2.69337	0.00376518	0.035437	150	0.00376518	TRUE
GO:0045762 positive regulation of adenylate cyclase activity	up in tumors	0.00378946	2.73757	0.00378946	0.0355949	44	0.00378946	TRUE
GO:0050901 leukocyte tethering or rolling	up in tumors	0.00379431	2.85365	0.00379431	0.0355949	19	0.00379431	TRUE
GO:0031091 platelet alpha granule	up in tumors	0.00322308	2.77474	0.00322308	0.0356124	74	0.00322308	TRUE
GO:0048017 inositol lipid-mediated signaling	up in tumors	0.00381361	2.68329	0.00381361	0.0356326	200	0.00381361	TRUE
GO:0002312 B cell activation involved in immune response	up in tumors	0.00381992	2.71967	0.00381992	0.0356326	60	0.00381992	TRUE
GO:0002279 mast cell activation involved in immune response	up in tumors	0.00382331	2.74519	0.00382331	0.0356326	44	0.00382331	TRUE
GO:0043303 mast cell degranulation	up in tumors	0.00382331	2.74519	0.00382331	0.0356326	44	0.00382331	TRUE
GO:0030279 negative regulation of ossification	up in tumors	0.00382927	2.71625	0.00382927	0.0356326	64	0.00382927	TRUE
GO:0045730 respiratory burst	up in tumors	0.00386649	2.79862	0.00386649	0.035921	27	0.00386649	TRUE
GO:0001990 regulation of systemic arterial blood pressure by hormone	up in tumors	0.00387828	2.75924	0.00387828	0.0359725	35	0.00387828	TRUE
GO:0050871 positive regulation of B cell activation	up in tumors	0.00388478	2.70603	0.00388478	0.0359748	68	0.00388478	TRUE
GO:0002821 positive regulation of adaptive immune response	up in tumors	0.00391899	2.70087	0.00391899	0.0362333	76	0.00391899	TRUE
GO:0042101 T cell receptor complex	up in tumors	0.00335127	2.8784	0.00335127	0.0364316	19	0.00335127	TRUE
GO:0032613 interleukin-10 production	up in tumors	0.00395536	2.72828	0.00395536	0.036511	44	0.00395536	TRUE
GO:0007423 sensory organ development	up in tumors	0.00397049	2.6603	0.00397049	0.0365577	483	0.00397049	TRUE
GO:0071320 cellular response to cAMP	up in tumors	0.00397311	2.71839	0.00397311	0.0365577	48	0.00397311	TRUE
hsa04630 Jak-STAT signaling pathway	up in tumors	0.00481642	2.60622	0.00481642	0.0367475	150	0.00481642	TRUE
GO:0007369 gastrulation	up in tumors	0.00402042	2.66674	0.00402042	0.0368349	175	0.00402042	TRUE
GO:0031960 response to corticosteroid	up in tumors	0.00402168	2.67043	0.00402168	0.0368349	151	0.00402168	TRUE
GO:0035588 G-protein coupled purinergic receptor signaling pathway	up in tumors	0.00402604	2.82708	0.00402604	0.0368349	22	0.00402604	TRUE
GO:0051607 defense response to virus	up in tumors	0.00402882	2.66237	0.00402882	0.0368349	212	0.00402882	TRUE
GO:0060350 endochondral bone morphogenesis	up in tumors	0.00405828	2.71264	0.00405828	0.0370455	47	0.00405828	TRUE
GO:0002762 negative regulation of myeloid leukocyte differentiation	up in tumors	0.00411379	2.71799	0.00411379	0.0374446	43	0.00411379	TRUE
GO:1903725 regulation of phospholipid metabolic process	up in tumors	0.004115	2.70058	0.004115	0.0374446	55	0.004115	TRUE
GO:0001655 urogenital system development	up in tumors	0.00416167	2.64796	0.00416167	0.0378095	311	0.00416167	TRUE
GO:1903305 regulation of regulated secretory pathway	up in tumors	0.00417688	2.667	0.00417688	0.0378823	102	0.00417688	TRUE
GO:0003158 endothelium development	up in tumors	0.00418283	2.66188	0.00418283	0.0378823	108	0.00418283	TRUE
GO:0014066 regulation of phosphatidylinositol 3-kinase signaling	up in tumors	0.00420177	2.65693	0.00420177	0.037994	139	0.00420177	TRUE
GO:0010880 regulation of release of sequestered calcium ion into cytosol by sarcoplasmic reticulum	up in tumors	0.00427638	2.77037	0.00427638	0.0386081	24	0.00427638	TRUE
GO:0007520 myoblast fusion	up in tumors	0.00433431	2.71034	0.00433431	0.0390699	36	0.00433431	TRUE
GO:0042345 regulation of NF-kappaB import into nucleus	up in tumors	0.0043651	2.69407	0.0043651	0.0392246	44	0.0043651	TRUE
GO:0042348 NF-kappaB import into nucleus	up in tumors	0.0043651	2.69407	0.0043651	0.0392246	44	0.0043651	TRUE
GO:0071559 response to transforming growth factor beta	up in tumors	0.00437922	2.63484	0.00437922	0.0392902	206	0.00437922	TRUE
GO:0014904 myotube cell development	up in tumors	0.0044089	2.72182	0.0044089	0.0394865	32	0.0044089	TRUE
GO:1903010 regulation of bone development	up in tumors	0.00441481	2.83712	0.00441481	0.0394865	19	0.00441481	TRUE
GO:2000401 regulation of lymphocyte migration	up in tumors	0.00448931	2.70322	0.00448931	0.0400906	37	0.00448931	TRUE
GO:0002708 positive regulation of lymphocyte mediated immunity	up in tumors	0.0045077	2.65118	0.0045077	0.0401925	70	0.0045077	TRUE
GO:0007189 adenylate cyclase-activating G-protein coupled receptor signaling pathway	up in tumors	0.00452407	2.6466	0.00452407	0.0402761	77	0.00452407	TRUE
GO:0090288 negative regulation of cellular response to growth factor stimulus	up in tumors	0.004545	2.63395	0.004545	0.0403833	119	0.004545	TRUE
GO:1903426 regulation of reactive oxygen species biosynthetic process	up in tumors	0.00455629	2.65218	0.00455629	0.0403833	64	0.00455629	TRUE
GO:0002430 complement receptor mediated signaling pathway	up in tumors	0.00455714	3.14458	0.00455714	0.0403833	10	0.00455714	TRUE
GO:0001704 formation of primary germ layer	up in tumors	0.00459435	2.62934	0.00459435	0.0406505	117	0.00459435	TRUE
GO:0007158 neuron cell-cell adhesion	up in tumors	0.00460447	2.81745	0.00460447	0.0406775	16	0.00460447	TRUE
GO:0001906 cell killing	up in tumors	0.00463211	2.62892	0.00463211	0.0408178	99	0.00463211	TRUE
GO:0001909 leukocyte mediated cytotoxicity	up in tumors	0.00463975	2.63527	0.00463975	0.0408178	79	0.00463975	TRUE
GO:0050857 positive regulation of antigen receptor-mediated signaling pathway	up in tumors	0.00464299	2.79904	0.00464299	0.0408178	16	0.00464299	TRUE
GO:0050854 regulation of antigen receptor-mediated signaling pathway	up in tumors	0.00464869	2.67083	0.00464869	0.0408178	41	0.00464869	TRUE
GO:0002712 regulation of B cell mediated immunity	up in tumors	0.00467858	2.67666	0.00467858	0.0409553	41	0.00467858	TRUE
GO:0002889 regulation of immunoglobulin mediated immune response	up in tumors	0.00467858	2.67666	0.00467858	0.0409553	41	0.00467858	TRUE
GO:0038094 Fc-gamma receptor signaling pathway	up in tumors	0.00469889	2.63778	0.00469889	0.0410707	74	0.00469889	TRUE
GO:0071560 cellular response to transforming growth factor beta stimulus	up in tumors	0.0047253	2.6086	0.0047253	0.0412131	204	0.0047253	TRUE
GO:0042119 neutrophil activation	up in tumors	0.00474136	2.75681	0.00474136	0.0412131	22	0.00474136	TRUE
GO:0010771 negative regulation of cell morphogenesis involved in differentiation	up in tumors	0.00474299	2.62501	0.00474299	0.0412131	88	0.00474299	TRUE
GO:0006949 syncytium formation	up in tumors	0.0047438	2.65494	0.0047438	0.0412131	48	0.0047438	TRUE
GO:0019882 antigen processing and presentation	up in tumors	0.00475398	2.60644	0.00475398	0.0412393	218	0.00475398	TRUE
GO:0051897 positive regulation of protein kinase B signaling	up in tumors	0.00476542	2.62966	0.00476542	0.0412721	80	0.00476542	TRUE
GO:0048566 embryonic digestive tract development	up in tumors	0.00477209	2.68006	0.00477209	0.0412721	34	0.00477209	TRUE
GO:1901136 carbohydrate derivative catabolic process	up in tumors	0.00479096	2.60665	0.00479096	0.0413732	174	0.00479096	TRUE
GO:0016010 dystrophin-associated glycoprotein complex	up in tumors	0.00396293	2.82351	0.00396293	0.0417346	21	0.00396293	TRUE
GO:0090665 glycoprotein complex	up in tumors	0.00396293	2.82351	0.00396293	0.0417346	21	0.00396293	TRUE
GO:0006953 acute-phase response	up in tumors	0.00487128	2.64814	0.00487128	0.0420039	45	0.00487128	TRUE
GO:0042063 gliogenesis	up in tumors	0.00490707	2.5937	0.00490707	0.0422382	230	0.00490707	TRUE
GO:0032611 interleukin-1 beta production	up in tumors	0.00491312	2.63323	0.00491312	0.0422382	55	0.00491312	TRUE
GO:0035987 endodermal cell differentiation	up in tumors	0.00492167	2.64263	0.00492167	0.0422486	45	0.00492167	TRUE
GO:0070555 response to interleukin-1	up in tumors	0.00493144	2.6065	0.00493144	0.0422695	108	0.00493144	TRUE
GO:0086019 cell-cell signaling involved in cardiac conduction	up in tumors	0.00498052	2.71893	0.00498052	0.0426267	22	0.00498052	TRUE
GO:0034121 regulation of toll-like receptor signaling pathway	up in tumors	0.00502273	2.62881	0.00502273	0.0429242	49	0.00502273	TRUE
hsa05134 Legionellosis	up in tumors	0.016326	2.16847	0.016326	0.0429314	55	0.016326	TRUE
GO:0043542 endothelial cell migration	up in tumors	0.0050609	2.589	0.0050609	0.0431863	150	0.0050609	TRUE
GO:1903409 reactive oxygen species biosynthetic process	up in tumors	0.00507265	2.60396	0.00507265	0.0432226	83	0.00507265	TRUE
hsa04970 Salivary secretion	up in tumors	0.00591849	2.54651	0.00591849	0.0435431	88	0.00591849	TRUE
GO:0007611 learning or memory	up in tumors	0.00515557	2.57778	0.00515557	0.0438464	208	0.00515557	TRUE
GO:0010720 positive regulation of cell development	up in tumors	0.00516108	2.57062	0.00516108	0.0438464	432	0.00516108	TRUE
GO:0007568 aging	up in tumors	0.00517941	2.57331	0.00517941	0.0438788	265	0.00517941	TRUE
GO:0046777 protein autophosphorylation	up in tumors	0.00518013	2.5751	0.00518013	0.0438788	225	0.00518013	TRUE
GO:0050927 positive regulation of positive chemotaxis	up in tumors	0.00519116	2.71015	0.00519116	0.0439076	23	0.00519116	TRUE
GO:0043300 regulation of leukocyte degranulation	up in tumors	0.00521986	2.63994	0.00521986	0.0440856	39	0.00521986	TRUE
GO:0002294 CD4-positive, alpha-beta T cell differentiation involved in immune response	up in tumors	0.00528457	2.6158	0.00528457	0.0445668	49	0.00528457	TRUE
GO:0046637 regulation of alpha-beta T cell differentiation	up in tumors	0.00530379	2.61244	0.00530379	0.0446635	51	0.00530379	TRUE
GO:0085029 extracellular matrix assembly	up in tumors	0.00531883	2.66544	0.00531883	0.0447248	27	0.00531883	TRUE
GO:0004114 3',5'-cyclic-nucleotide phosphodiesterase activity	up in tumors	0.0028231	2.89947	0.0028231	0.0447959	25	0.0028231	TRUE
GO:1903779 regulation of cardiac conduction	up in tumors	0.00535503	2.59547	0.00535503	0.0449635	66	0.00535503	TRUE
GO:0051928 positive regulation of calcium ion transport	up in tumors	0.00538843	2.57572	0.00538843	0.0451781	97	0.00538843	TRUE
GO:0071902 positive regulation of protein serine/threonine kinase activity	up in tumors	0.00540145	2.55786	0.00540145	0.0452214	289	0.00540145	TRUE
GO:0005085 guanyl-nucleotide exchange factor activity	up in tumors	0.00290016	2.76882	0.00290016	0.0453518	304	0.00290016	TRUE
GO:0001822 kidney development	up in tumors	0.00547525	2.55438	0.00547525	0.0457727	261	0.00547525	TRUE
GO:0010881 regulation of cardiac muscle contraction by regulation of the release of sequestered calcium ion	up in tumors	0.00553197	2.72995	0.00553197	0.0461799	17	0.00553197	TRUE
GO:0071229 cellular response to acid chemical	up in tumors	0.0055457	2.55604	0.0055457	0.0462275	159	0.0055457	TRUE
GO:0048660 regulation of smooth muscle cell proliferation	up in tumors	0.00555685	2.56498	0.00555685	0.0462535	108	0.00555685	TRUE
GO:1901861 regulation of muscle tissue development	up in tumors	0.00559169	2.56087	0.00559169	0.0464764	114	0.00559169	TRUE
GO:0042093 T-helper cell differentiation	up in tumors	0.00563014	2.59491	0.00563014	0.0467285	47	0.00563014	TRUE
GO:0002507 tolerance induction	up in tumors	0.00567143	2.68073	0.00567143	0.0470035	23	0.00567143	TRUE
GO:0060074 synapse maturation	up in tumors	0.00568406	2.67013	0.00568406	0.0470405	19	0.00568406	TRUE
GO:0006809 nitric oxide biosynthetic process	up in tumors	0.00569693	2.574	0.00569693	0.0470794	62	0.00569693	TRUE
GO:0004112 cyclic-nucleotide phosphodiesterase activity	up in tumors	0.00306839	2.86344	0.00306839	0.047297	26	0.00306839	TRUE
GO:0060421 positive regulation of heart growth	up in tumors	0.00582475	2.61812	0.00582475	0.0480667	32	0.00582475	TRUE
GO:0047555 3',5'-cyclic-GMP phosphodiesterase activity	up in tumors	0.00317696	2.98703	0.00317696	0.0482808	14	0.00317696	TRUE
GO:0003230 cardiac atrium development	up in tumors	0.00588311	2.59768	0.00588311	0.0484789	35	0.00588311	TRUE
GO:0001911 negative regulation of leukocyte mediated cytotoxicity	up in tumors	0.00590038	2.77127	0.00590038	0.0485517	12	0.00590038	TRUE
GO:0086065 cell communication involved in cardiac conduction	up in tumors	0.00591653	2.58063	0.00591653	0.0486152	45	0.00591653	TRUE
GO:1903727 positive regulation of phospholipid metabolic process	up in tumors	0.00593005	2.59212	0.00593005	0.0486224	39	0.00593005	TRUE
GO:0035589 G-protein coupled purinergic nucleotide receptor signaling pathway	up in tumors	0.0059343	2.78157	0.0059343	0.0486224	14	0.0059343	TRUE
GO:0007612 learning	up in tumors	0.005947	2.53428	0.005947	0.0486573	127	0.005947	TRUE
GO:0048259 regulation of receptor-mediated endocytosis	up in tumors	0.00597939	2.55338	0.00597939	0.0488529	71	0.00597939	TRUE
GO:0071624 positive regulation of granulocyte chemotaxis	up in tumors	0.00599778	2.64835	0.00599778	0.0489338	25	0.00599778	TRUE
GO:0046209 nitric oxide metabolic process	up in tumors	0.00602391	2.54959	0.00602391	0.0490774	67	0.00602391	TRUE
GO:0061756 leukocyte adhesion to vascular endothelial cell	up in tumors	0.00605134	2.6472	0.00605134	0.0492313	21	0.00605134	TRUE
GO:0010758 regulation of macrophage chemotaxis	up in tumors	0.00606007	2.75053	0.00606007	0.0492327	15	0.00606007	TRUE
GO:0043491 protein kinase B signaling	up in tumors	0.00607305	2.52569	0.00607305	0.0492687	144	0.00607305	TRUE
GO:0046638 positive regulation of alpha-beta T cell differentiation	up in tumors	0.00613083	2.57703	0.00613083	0.0496675	39	0.00613083	TRUE
GO:0048659 smooth muscle cell proliferation	up in tumors	0.00621181	2.52411	0.00621181	0.050185	110	0.00621181	TRUE
GO:0042269 regulation of natural killer cell mediated cytotoxicity	up in tumors	0.00621213	2.58224	0.00621213	0.050185	30	0.00621213	TRUE
GO:0072132 mesenchyme morphogenesis	up in tumors	0.00622512	2.55874	0.00622512	0.0502194	46	0.00622512	TRUE
GO:0033555 multicellular organismal response to stress	up in tumors	0.00627764	2.53343	0.00627764	0.0504215	69	0.00627764	TRUE
GO:0003208 cardiac ventricle morphogenesis	up in tumors	0.00628431	2.5342	0.00628431	0.0504215	71	0.00628431	TRUE
GO:0002287 alpha-beta T cell activation involved in immune response	up in tumors	0.00628518	2.54981	0.00628518	0.0504215	50	0.00628518	TRUE
GO:0002293 alpha-beta T cell differentiation involved in immune response	up in tumors	0.00628518	2.54981	0.00628518	0.0504215	50	0.00628518	TRUE
GO:0001774 microglial cell activation	up in tumors	0.00631593	2.69872	0.00631593	0.0505977	16	0.00631593	TRUE
GO:0030672 synaptic vesicle membrane	up in tumors	0.00500169	2.61713	0.00500169	0.0510778	62	0.00500169	TRUE
GO:0099501 exocytic vesicle membrane	up in tumors	0.00500169	2.61713	0.00500169	0.0510778	62	0.00500169	TRUE
GO:0002475 antigen processing and presentation via MHC class Ib	up in tumors	0.0063898	2.75136	0.0063898	0.0511184	15	0.0063898	TRUE
GO:0002719 negative regulation of cytokine production involved in immune response	up in tumors	0.00643849	2.61874	0.00643849	0.0514365	22	0.00643849	TRUE
GO:0034704 calcium channel complex	up in tumors	0.00514533	2.60908	0.00514533	0.0517605	61	0.00514533	TRUE
GO:0050890 cognition	up in tumors	0.00654989	2.49104	0.00654989	0.0522436	240	0.00654989	TRUE
GO:0038084 vascular endothelial growth factor signaling pathway	up in tumors	0.00655765	2.60141	0.00655765	0.0522436	24	0.00655765	TRUE
GO:0001948 glycoprotein binding	up in tumors	0.00350937	2.72653	0.00350937	0.0525918	100	0.00350937	TRUE
GO:2001057 reactive nitrogen species metabolic process	up in tumors	0.00664142	2.51152	0.00664142	0.0528378	70	0.00664142	TRUE
GO:0050982 detection of mechanical stimulus	up in tumors	0.00665107	2.54667	0.00665107	0.0528416	41	0.00665107	TRUE
GO:0009914 hormone transport	up in tumors	0.00667041	2.48274	0.00667041	0.0529222	290	0.00667041	TRUE
GO:0055003 cardiac myofibril assembly	up in tumors	0.00671481	2.65708	0.00671481	0.0531397	17	0.00671481	TRUE
GO:0009214 cyclic nucleotide catabolic process	up in tumors	0.00671626	2.58236	0.00671626	0.0531397	22	0.00671626	TRUE
GO:0002260 lymphocyte homeostasis	up in tumors	0.00674099	2.51226	0.00674099	0.0532621	60	0.00674099	TRUE
GO:0006957 complement activation, alternative pathway	up in tumors	0.00678713	2.70295	0.00678713	0.0535533	14	0.00678713	TRUE
hsa05142 Chagas disease (American trypanosomiasis)	up in tumors	0.0211323	2.04431	0.0211323	0.0535854	101	0.0211323	TRUE
GO:0051147 regulation of muscle cell differentiation	up in tumors	0.00691641	2.47697	0.00691641	0.0544616	153	0.00691641	TRUE
GO:0033622 integrin activation	up in tumors	0.00692116	2.64674	0.00692116	0.0544616	17	0.00692116	TRUE
GO:0019228 neuronal action potential	up in tumors	0.00694675	2.55082	0.00694675	0.0545884	31	0.00694675	TRUE
GO:0043372 positive regulation of CD4-positive, alpha-beta T cell differentiation	up in tumors	0.00698087	2.56614	0.00698087	0.0547818	26	0.00698087	TRUE
GO:0051056 regulation of small GTPase mediated signal transduction	up in tumors	0.00699989	2.46503	0.00699989	0.0548563	282	0.00699989	TRUE
GO:0042611 MHC protein complex	up in tumors	0.00553706	2.66471	0.00553706	0.0548821	21	0.00553706	TRUE
GO:0045577 regulation of B cell differentiation	up in tumors	0.00707848	2.55269	0.00707848	0.0553968	24	0.00707848	TRUE
hsa04015 Rap1 signaling pathway	up in tumors	0.00780452	2.42831	0.00780452	0.055439	209	0.00780452	TRUE
GO:0001764 neuron migration	up in tumors	0.00711049	2.46898	0.00711049	0.0555718	131	0.00711049	TRUE
GO:0014819 regulation of skeletal muscle contraction	up in tumors	0.00714194	2.69878	0.00714194	0.055742	11	0.00714194	TRUE
GO:0043383 negative T cell selection	up in tumors	0.00716251	2.70254	0.00716251	0.0558269	12	0.00716251	TRUE
GO:0009101 glycoprotein biosynthetic process	up in tumors	0.00733226	2.44698	0.00733226	0.0570727	337	0.00733226	TRUE
GO:0051015 actin filament binding	up in tumors	0.00389002	2.68637	0.00389002	0.0574977	119	0.00389002	TRUE
GO:0050766 positive regulation of phagocytosis	up in tumors	0.00749515	2.49515	0.00749515	0.0582619	42	0.00749515	TRUE
GO:0048754 branching morphogenesis of an epithelial tube	up in tumors	0.00755977	2.44569	0.00755977	0.058685	147	0.00755977	TRUE
GO:0050769 positive regulation of neurogenesis	up in tumors	0.00760283	2.4332	0.00760283	0.0589398	371	0.00760283	TRUE
GO:0030666 endocytic vesicle membrane	up in tumors	0.00604773	2.52672	0.00604773	0.059075	148	0.00604773	TRUE
GO:0048260 positive regulation of receptor-mediated endocytosis	up in tumors	0.00774187	2.48781	0.00774187	0.0599295	42	0.00774187	TRUE
GO:1901020 negative regulation of calcium ion transmembrane transporter activity	up in tumors	0.00775129	2.5407	0.00775129	0.0599295	23	0.00775129	TRUE
GO:0046849 bone remodeling	up in tumors	0.00779414	2.45155	0.00779414	0.0601168	73	0.00779414	TRUE
GO:2000310 regulation of N-methyl-D-aspartate selective glutamate receptor activity	up in tumors	0.00779826	2.60037	0.00779826	0.0601168	14	0.00779826	TRUE
GO:0045072 regulation of interferon-gamma biosynthetic process	up in tumors	0.00780684	2.61267	0.00780684	0.0601168	16	0.00780684	TRUE
GO:0099565 chemical synaptic transmission, postsynaptic	up in tumors	0.00786795	2.44951	0.00786795	0.0605065	65	0.00786795	TRUE
GO:0050850 positive regulation of calcium-mediated signaling	up in tumors	0.00792104	2.47981	0.00792104	0.0608336	36	0.00792104	TRUE
GO:0030669 clathrin-coated endocytic vesicle membrane	up in tumors	0.00641711	2.54565	0.00641711	0.0610591	46	0.00641711	TRUE
GO:0005865 striated muscle thin filament	up in tumors	0.00644464	2.63926	0.00644464	0.0610591	19	0.00644464	TRUE
GO:0001891 phagocytic cup	up in tumors	0.00655292	2.63153	0.00655292	0.0610591	19	0.00655292	TRUE
GO:0030659 cytoplasmic vesicle membrane	up in tumors	0.00663442	2.48125	0.00663442	0.0610591	477	0.00663442	TRUE
GO:0005833 hemoglobin complex	up in tumors	0.00670382	2.72936	0.00670382	0.0610591	12	0.00670382	TRUE
GO:0051495 positive regulation of cytoskeleton organization	up in tumors	0.00796151	2.42287	0.00796151	0.061063	176	0.00796151	TRUE
GO:0002820 negative regulation of adaptive immune response	up in tumors	0.00798715	2.4897	0.00798715	0.0611782	35	0.00798715	TRUE
GO:1903707 negative regulation of hemopoiesis	up in tumors	0.008038	2.42605	0.008038	0.0614859	126	0.008038	TRUE
GO:0051349 positive regulation of lyase activity	up in tumors	0.00817991	2.44035	0.00817991	0.0624884	56	0.00817991	TRUE
GO:0050432 catecholamine secretion	up in tumors	0.00819542	2.46022	0.00819542	0.062524	42	0.00819542	TRUE
GO:0003151 outflow tract morphogenesis	up in tumors	0.00821621	2.43112	0.00821621	0.0625565	69	0.00821621	TRUE
GO:0022898 regulation of transmembrane transporter activity	up in tumors	0.0082214	2.41109	0.0082214	0.0625565	176	0.0082214	TRUE
GO:0070228 regulation of lymphocyte apoptotic process	up in tumors	0.00827023	2.43771	0.00827023	0.062845	52	0.00827023	TRUE
GO:0043271 negative regulation of ion transport	up in tumors	0.00833677	2.41637	0.00833677	0.0632672	107	0.00833677	TRUE
GO:0044273 sulfur compound catabolic process	up in tumors	0.00838223	2.46217	0.00838223	0.0634839	40	0.00838223	TRUE
GO:0045471 response to ethanol	up in tumors	0.00838737	2.41036	0.00838737	0.0634839	117	0.00838737	TRUE
GO:0051926 negative regulation of calcium ion transport	up in tumors	0.00847206	2.4466	0.00847206	0.0640408	45	0.00847206	TRUE
GO:0032355 response to estradiol	up in tumors	0.00856741	2.40235	0.00856741	0.0646766	116	0.00856741	TRUE
GO:0006911 phagocytosis, engulfment	up in tumors	0.00858835	2.47811	0.00858835	0.0647498	30	0.00858835	TRUE
GO:0043279 response to alkaloid	up in tumors	0.00865294	2.39709	0.00865294	0.0650117	124	0.00865294	TRUE
GO:0034103 regulation of tissue remodeling	up in tumors	0.00865546	2.41699	0.00865546	0.0650117	64	0.00865546	TRUE
GO:0060143 positive regulation of syncytium formation by plasma membrane fusion	up in tumors	0.00867492	2.47699	0.00867492	0.0650117	23	0.00867492	TRUE
GO:0045060 negative thymic T cell selection	up in tumors	0.00867773	2.6443	0.00867773	0.0650117	11	0.00867773	TRUE
GO:0030534 adult behavior	up in tumors	0.00867951	2.39473	0.00867951	0.0650117	133	0.00867951	TRUE
GO:0010831 positive regulation of myotube differentiation	up in tumors	0.00881147	2.45218	0.00881147	0.0658393	28	0.00881147	TRUE
GO:0001837 epithelial to mesenchymal transition	up in tumors	0.00883679	2.39273	0.00883679	0.0658393	108	0.00883679	TRUE
GO:0045429 positive regulation of nitric oxide biosynthetic process	up in tumors	0.00884115	2.42985	0.00884115	0.0658393	39	0.00884115	TRUE
GO:1904407 positive regulation of nitric oxide metabolic process	up in tumors	0.00884115	2.42985	0.00884115	0.0658393	39	0.00884115	TRUE
GO:0032228 regulation of synaptic transmission, GABAergic	up in tumors	0.00884716	2.45646	0.00884716	0.0658393	27	0.00884716	TRUE
GO:0048634 regulation of muscle organ development	up in tumors	0.00886663	2.39106	0.00886663	0.0658991	113	0.00886663	TRUE
GO:0001706 endoderm formation	up in tumors	0.00889963	2.40948	0.00889963	0.0659512	54	0.00889963	TRUE
GO:0042993 positive regulation of transcription factor import into nucleus	up in tumors	0.0089092	2.4192	0.0089092	0.0659512	46	0.0089092	TRUE
GO:0051155 positive regulation of striated muscle cell differentiation	up in tumors	0.00891164	2.41583	0.00891164	0.0659512	52	0.00891164	TRUE
GO:0030818 negative regulation of cAMP biosynthetic process	up in tumors	0.00891944	2.44627	0.00891944	0.0659512	32	0.00891944	TRUE
GO:0048010 vascular endothelial growth factor receptor signaling pathway	up in tumors	0.00893111	2.39212	0.00893111	0.0659528	91	0.00893111	TRUE
GO:0050654 chondroitin sulfate proteoglycan metabolic process	up in tumors	0.00898447	2.4161	0.00898447	0.0661971	43	0.00898447	TRUE
GO:0042535 positive regulation of tumor necrosis factor biosynthetic process	up in tumors	0.00898718	2.61189	0.00898718	0.0661971	11	0.00898718	TRUE
GO:0030889 negative regulation of B cell proliferation	up in tumors	0.00901107	2.60065	0.00901107	0.0662883	13	0.00901107	TRUE
GO:0045666 positive regulation of neuron differentiation	up in tumors	0.00912157	2.36734	0.00912157	0.0670156	296	0.00912157	TRUE
GO:0048741 skeletal muscle fiber development	up in tumors	0.00914776	2.44245	0.00914776	0.0670751	29	0.00914776	TRUE
GO:0002026 regulation of the force of heart contraction	up in tumors	0.00915524	2.44853	0.00915524	0.0670751	28	0.00915524	TRUE
GO:0044060 regulation of endocrine process	up in tumors	0.00916611	2.4131	0.00916611	0.0670751	43	0.00916611	TRUE
GO:0002700 regulation of production of molecular mediator of immune response	up in tumors	0.00917624	2.3805	0.00917624	0.0670751	101	0.00917624	TRUE
GO:0042088 T-helper 1 type immune response	up in tumors	0.00933109	2.41329	0.00933109	0.0681205	38	0.00933109	TRUE
GO:2000516 positive regulation of CD4-positive, alpha-beta T cell activation	up in tumors	0.00949549	2.42851	0.00949549	0.0692033	29	0.00949549	TRUE
GO:0016202 regulation of striated muscle tissue development	up in tumors	0.00951207	2.3648	0.00951207	0.0692033	111	0.00951207	TRUE
GO:0046879 hormone secretion	up in tumors	0.00952535	2.35186	0.00952535	0.0692033	281	0.00952535	TRUE
GO:0023061 signal release	up in tumors	0.00954513	2.34885	0.00954513	0.0692033	398	0.00954513	TRUE
GO:0051932 synaptic transmission, GABAergic	up in tumors	0.00955079	2.40586	0.00955079	0.0692033	34	0.00955079	TRUE
GO:0070227 lymphocyte apoptotic process	up in tumors	0.0095515	2.37351	0.0095515	0.0692033	66	0.0095515	TRUE
GO:0010817 regulation of hormone levels	up in tumors	0.00960904	2.34579	0.00960904	0.0695327	449	0.00960904	TRUE
GO:0030315 T-tubule	up in tumors	0.00790974	2.46936	0.00790974	0.0701725	43	0.00790974	TRUE
GO:0030424 axon	up in tumors	0.00791263	2.41817	0.00791263	0.0701725	398	0.00791263	TRUE
GO:0043370 regulation of CD4-positive, alpha-beta T cell differentiation	up in tumors	0.00971761	2.4026	0.00971761	0.0702302	36	0.00971761	TRUE
GO:0050855 regulation of B cell receptor signaling pathway	up in tumors	0.00975655	2.51686	0.00975655	0.070393	14	0.00975655	TRUE
GO:0048872 homeostasis of number of cells	up in tumors	0.00976459	2.34441	0.00976459	0.070393	218	0.00976459	TRUE
GO:0002456 T cell mediated immunity	up in tumors	0.00982729	2.36299	0.00982729	0.0706644	73	0.00982729	TRUE
GO:0045446 endothelial cell differentiation	up in tumors	0.00983113	2.35478	0.00983113	0.0706644	87	0.00983113	TRUE
GO:0015671 oxygen transport	up in tumors	0.00983904	2.50638	0.00983904	0.0706644	15	0.00983904	TRUE
GO:0001938 positive regulation of endothelial cell proliferation	up in tumors	0.00986274	2.36441	0.00986274	0.0707464	66	0.00986274	TRUE
GO:0002823 negative regulation of adaptive immune response based on somatic recombination of immune receptors built from immunoglobulin superfamily domains	up in tumors	0.00989442	2.4112	0.00989442	0.0708854	32	0.00989442	TRUE
GO:0060420 regulation of heart growth	up in tumors	0.00994391	2.37332	0.00994391	0.0711514	50	0.00994391	TRUE
GO:0030175 filopodium	up in tumors	0.00823054	2.42268	0.00823054	0.0711646	92	0.00823054	TRUE
GO:0012506 vesicle membrane	up in tumors	0.00823567	2.40253	0.00823567	0.0711646	493	0.00823567	TRUE
GO:0035904 aorta development	up in tumors	0.00999381	2.36887	0.00999381	0.0714198	48	0.00999381	TRUE
GO:0003209 cardiac atrium morphogenesis	up in tumors	0.0100252	2.39878	0.0100252	0.0715551	31	0.0100252	TRUE
GO:0043197 dendritic spine	up in tumors	0.00841993	2.41074	0.00841993	0.0718358	106	0.00841993	TRUE
GO:0086091 regulation of heart rate by cardiac conduction	up in tumors	0.0101089	2.39994	0.0101089	0.0720635	30	0.0101089	TRUE
GO:0009165 nucleotide biosynthetic process	up in tumors	0.0101607	2.32695	0.0101607	0.0723432	288	0.0101607	TRUE
GO:0002335 mature B cell differentiation	up in tumors	0.010176	2.42947	0.010176	0.0723461	19	0.010176	TRUE
GO:0030803 negative regulation of cyclic nucleotide biosynthetic process	up in tumors	0.0101862	2.387	0.0101862	0.0723461	34	0.0101862	TRUE
hsa05031 Amphetamine addiction	up in tumors	0.0296194	1.90343	0.0296194	0.0725164	65	0.0296194	TRUE
GO:0002532 production of molecular mediator involved in inflammatory response	up in tumors	0.0102382	2.36689	0.0102382	0.0725856	42	0.0102382	TRUE
GO:0003197 endocardial cushion development	up in tumors	0.0102452	2.3699	0.0102452	0.0725856	39	0.0102452	TRUE
GO:0060419 heart growth	up in tumors	0.0102632	2.34615	0.0102632	0.0726245	72	0.0102632	TRUE
GO:0033017 sarcoplasmic reticulum membrane	up in tumors	0.00862831	2.43967	0.00862831	0.0726935	38	0.00862831	TRUE
GO:0033006 regulation of mast cell activation involved in immune response	up in tumors	0.0103092	2.39759	0.0103092	0.0727707	29	0.0103092	TRUE
GO:0043304 regulation of mast cell degranulation	up in tumors	0.0103092	2.39759	0.0103092	0.0727707	29	0.0103092	TRUE
GO:0055119 relaxation of cardiac muscle	up in tumors	0.0103754	2.45259	0.0103754	0.0731205	17	0.0103754	TRUE
GO:0042476 odontogenesis	up in tumors	0.0103841	2.33061	0.0103841	0.0731205	111	0.0103841	TRUE
GO:0005070 SH3/SH2 adaptor activity	up in tumors	0.00503232	2.62447	0.00503232	0.0733766	52	0.00503232	TRUE
GO:0042310 vasoconstriction	up in tumors	0.0105783	2.33587	0.0105783	0.0743968	72	0.0105783	TRUE
GO:0001772 immunological synapse	up in tumors	0.00895109	2.43894	0.00895109	0.0744819	32	0.00895109	TRUE
GO:0010038 response to metal ion	up in tumors	0.0106075	2.31078	0.0106075	0.0745111	293	0.0106075	TRUE
GO:0051961 negative regulation of nervous system development	up in tumors	0.0106296	2.31081	0.0106296	0.0745752	252	0.0106296	TRUE
GO:0032412 regulation of ion transmembrane transporter activity	up in tumors	0.0106558	2.31366	0.0106558	0.0746683	171	0.0106558	TRUE
GO:2000514 regulation of CD4-positive, alpha-beta T cell activation	up in tumors	0.0106699	2.35689	0.0106699	0.0746764	40	0.0106699	TRUE
GO:0043277 apoptotic cell clearance	up in tumors	0.0106958	2.36165	0.0106958	0.0747666	34	0.0106958	TRUE
GO:0050852 T cell receptor signaling pathway	up in tumors	0.0107183	2.31175	0.0107183	0.074793	161	0.0107183	TRUE
GO:0048545 response to steroid hormone	up in tumors	0.0107255	2.30511	0.0107255	0.074793	366	0.0107255	TRUE
GO:0030658 transport vesicle membrane	up in tumors	0.00917019	2.37162	0.00917019	0.0753745	152	0.00917019	TRUE
GO:0032651 regulation of interleukin-1 beta production	up in tumors	0.0108511	2.33873	0.0108511	0.0755769	45	0.0108511	TRUE
GO:0045638 negative regulation of myeloid cell differentiation	up in tumors	0.0108893	2.31791	0.0108893	0.0756535	84	0.0108893	TRUE
GO:0021537 telencephalon development	up in tumors	0.0108913	2.30272	0.0108913	0.0756535	217	0.0108913	TRUE
GO:0010882 regulation of cardiac muscle contraction by calcium ion signaling	up in tumors	0.0109015	2.40413	0.0109015	0.0756535	21	0.0109015	TRUE
GO:0031649 heat generation	up in tumors	0.010941	2.41789	0.010941	0.0758363	17	0.010941	TRUE
GO:0002221 pattern recognition receptor signaling pathway	up in tumors	0.0110423	2.30184	0.0110423	0.0764467	154	0.0110423	TRUE
GO:0031345 negative regulation of cell projection organization	up in tumors	0.0110659	2.30082	0.0110659	0.0764467	143	0.0110659	TRUE
GO:0033628 regulation of cell adhesion mediated by integrin	up in tumors	0.0110688	2.34228	0.0110688	0.0764467	39	0.0110688	TRUE
GO:0005884 actin filament	up in tumors	0.00946062	2.37195	0.00946062	0.0768248	84	0.00946062	TRUE
GO:0051701 interaction with host	up in tumors	0.0111537	2.29738	0.0111537	0.0769081	159	0.0111537	TRUE
GO:0043931 ossification involved in bone maturation	up in tumors	0.0111756	2.46403	0.0111756	0.0769081	16	0.0111756	TRUE
GO:0071695 anatomical structure maturation	up in tumors	0.0111757	2.33321	0.0111757	0.0769081	46	0.0111757	TRUE
GO:0051493 regulation of cytoskeleton organization	up in tumors	0.0112479	2.28639	0.0112479	0.0773125	400	0.0112479	TRUE
GO:0031650 regulation of heat generation	up in tumors	0.011279	2.46421	0.011279	0.077434	12	0.011279	TRUE
GO:0030852 regulation of granulocyte differentiation	up in tumors	0.0113204	2.40668	0.0113204	0.0775882	16	0.0113204	TRUE
GO:0033004 negative regulation of mast cell activation	up in tumors	0.0113286	2.54105	0.0113286	0.0775882	11	0.0113286	TRUE
GO:0032733 positive regulation of interleukin-10 production	up in tumors	0.0113419	2.3498	0.0113419	0.0775882	29	0.0113419	TRUE
GO:0035909 aorta morphogenesis	up in tumors	0.0113786	2.34963	0.0113786	0.0777473	29	0.0113786	TRUE
GO:0015837 amine transport	up in tumors	0.0114309	2.30948	0.0114309	0.0780118	63	0.0114309	TRUE
GO:0043567 regulation of insulin-like growth factor receptor signaling pathway	up in tumors	0.0114934	2.39663	0.0114934	0.0783453	19	0.0114934	TRUE
GO:0002709 regulation of T cell mediated immunity	up in tumors	0.0115282	2.31485	0.0115282	0.0784752	50	0.0115282	TRUE
GO:0030809 negative regulation of nucleotide biosynthetic process	up in tumors	0.0115533	2.33107	0.0115533	0.0784752	36	0.0115533	TRUE
GO:1900372 negative regulation of purine nucleotide biosynthetic process	up in tumors	0.0115533	2.33107	0.0115533	0.0784752	36	0.0115533	TRUE
GO:0051149 positive regulation of muscle cell differentiation	up in tumors	0.0116258	2.2925	0.0116258	0.0788745	84	0.0116258	TRUE
GO:0051090 regulation of sequence-specific DNA binding transcription factor activity	up in tumors	0.0116396	2.27399	0.0116396	0.0788752	359	0.0116396	TRUE
GO:0043551 regulation of phosphatidylinositol 3-kinase activity	up in tumors	0.0118503	2.31673	0.0118503	0.0801835	40	0.0118503	TRUE
GO:0001773 myeloid dendritic cell activation	up in tumors	0.011872	2.33945	0.011872	0.0801835	29	0.011872	TRUE
GO:0014743 regulation of muscle hypertrophy	up in tumors	0.0118744	2.31638	0.0118744	0.0801835	38	0.0118744	TRUE
GO:0042693 muscle cell fate commitment	up in tumors	0.0119275	2.40904	0.0119275	0.0803845	16	0.0119275	TRUE
GO:0032677 regulation of interleukin-8 production	up in tumors	0.0119416	2.29342	0.0119416	0.0803845	56	0.0119416	TRUE
GO:0000302 response to reactive oxygen species	up in tumors	0.011946	2.26807	0.011946	0.0803845	202	0.011946	TRUE
GO:0030204 chondroitin sulfate metabolic process	up in tumors	0.0119845	2.3041	0.0119845	0.0805492	41	0.0119845	TRUE
GO:0035239 tube morphogenesis	up in tumors	0.0120087	2.26213	0.0120087	0.0805571	341	0.0120087	TRUE
GO:0001771 immunological synapse formation	up in tumors	0.0120136	2.45618	0.0120136	0.0805571	12	0.0120136	TRUE
GO:1902532 negative regulation of intracellular signal transduction	up in tumors	0.0120448	2.25967	0.0120448	0.0806479	442	0.0120448	TRUE
GO:0032330 regulation of chondrocyte differentiation	up in tumors	0.0120552	2.29961	0.0120552	0.0806479	45	0.0120552	TRUE
GO:0042307 positive regulation of protein import into nucleus	up in tumors	0.0120968	2.27546	0.0120968	0.0807855	92	0.0120968	TRUE
GO:0002431 Fc receptor mediated stimulatory signaling pathway	up in tumors	0.0121038	2.27944	0.0121038	0.0807855	76	0.0121038	TRUE
GO:0015672 monovalent inorganic cation transport	up in tumors	0.0121316	2.25663	0.0121316	0.0808773	483	0.0121316	TRUE
GO:0032647 regulation of interferon-alpha production	up in tumors	0.0121925	2.38299	0.0121925	0.0811896	17	0.0121925	TRUE
GO:0031281 positive regulation of cyclase activity	up in tumors	0.0122387	2.28225	0.0122387	0.0814027	57	0.0122387	TRUE
GO:0051222 positive regulation of protein transport	up in tumors	0.0122782	2.25241	0.0122782	0.0815717	443	0.0122782	TRUE
GO:0015872 dopamine transport	up in tumors	0.0123406	2.30572	0.0123406	0.0818917	31	0.0123406	TRUE
GO:0045066 regulatory T cell differentiation	up in tumors	0.0123694	2.39392	0.0123694	0.081988	17	0.0123694	TRUE
GO:0060079 excitatory postsynaptic potential	up in tumors	0.012396	2.28194	0.012396	0.0819998	51	0.012396	TRUE
GO:0001659 temperature homeostasis	up in tumors	0.0123996	2.30196	0.0123996	0.0819998	34	0.0123996	TRUE
GO:0016323 basolateral plasma membrane	up in tumors	0.0102231	2.32858	0.0102231	0.0820284	193	0.0102231	TRUE
GO:0051896 regulation of protein kinase B signaling	up in tumors	0.0124797	2.25753	0.0124797	0.082435	120	0.0124797	TRUE
hsa04727 GABAergic synapse	up in tumors	0.0122375	2.27007	0.0122375	0.0825999	85	0.0122375	TRUE
hsa04620 Toll-like receptor signaling pathway	up in tumors	0.012799	2.25171	0.012799	0.0825999	92	0.012799	TRUE
hsa04713 Circadian entrainment	up in tumors	0.013052	2.24346	0.013052	0.0825999	93	0.013052	TRUE
hsa04921 Oxytocin signaling pathway	up in tumors	0.013232	2.23098	0.013232	0.0825999	148	0.013232	TRUE
GO:0030193 regulation of blood coagulation	up in tumors	0.0126019	2.26164	0.0126019	0.0830511	84	0.0126019	TRUE
GO:1900046 regulation of hemostasis	up in tumors	0.0126019	2.26164	0.0126019	0.0830511	84	0.0126019	TRUE
GO:0044309 neuron spine	up in tumors	0.0104964	2.32643	0.0104964	0.0832061	108	0.0104964	TRUE
GO:0045211 postsynaptic membrane	up in tumors	0.0106168	2.31327	0.0106168	0.0832061	203	0.0106168	TRUE
GO:0086003 cardiac muscle cell contraction	up in tumors	0.0126525	2.28011	0.0126525	0.0832817	47	0.0126525	TRUE
GO:0016485 protein processing	up in tumors	0.0126658	2.24455	0.0126658	0.0832817	227	0.0126658	TRUE
GO:0031342 negative regulation of cell killing	up in tumors	0.0126999	2.37555	0.0126999	0.0834106	15	0.0126999	TRUE
GO:0001608 G-protein coupled nucleotide receptor activity	up in tumors	0.0059343	2.78157	0.0059343	0.0842514	14	0.0059343	TRUE
GO:0045028 G-protein coupled purinergic nucleotide receptor activity	up in tumors	0.0059343	2.78157	0.0059343	0.0842514	14	0.0059343	TRUE
GO:0072677 eosinophil migration	up in tumors	0.0129282	2.37399	0.0129282	0.084814	15	0.0129282	TRUE
GO:0002313 mature B cell differentiation involved in immune response	up in tumors	0.0130153	2.35637	0.0130153	0.0852879	15	0.0130153	TRUE
GO:0045453 bone resorption	up in tumors	0.0130479	2.26157	0.0130479	0.0854047	52	0.0130479	TRUE
GO:0048146 positive regulation of fibroblast proliferation	up in tumors	0.0131508	2.26105	0.0131508	0.0859805	51	0.0131508	TRUE
GO:0006198 cAMP catabolic process	up in tumors	0.013199	2.31578	0.013199	0.0861976	19	0.013199	TRUE
GO:0070382 exocytic vesicle	up in tumors	0.0111452	2.29848	0.0111452	0.0863436	139	0.0111452	TRUE
GO:0015077 monovalent inorganic cation transmembrane transporter activity	up in tumors	0.00622644	2.50625	0.00622644	0.086452	336	0.00622644	TRUE
GO:0015269 calcium-activated potassium channel activity	up in tumors	0.00624954	2.63765	0.00624954	0.086452	18	0.00624954	TRUE
GO:0045669 positive regulation of osteoblast differentiation	up in tumors	0.0132943	2.25198	0.0132943	0.0867217	58	0.0132943	TRUE
GO:0002920 regulation of humoral immune response	up in tumors	0.0133945	2.25941	0.0133945	0.0872761	50	0.0133945	TRUE
GO:1904591 positive regulation of protein import	up in tumors	0.0134757	2.23205	0.0134757	0.0877061	94	0.0134757	TRUE
GO:0070208 protein heterotrimerization	up in tumors	0.013525	2.3721	0.013525	0.0879275	13	0.013525	TRUE
GO:0002374 cytokine secretion involved in immune response	up in tumors	0.0135934	2.37999	0.0135934	0.0882729	13	0.0135934	TRUE
GO:1901293 nucleoside phosphate biosynthetic process	up in tumors	0.0136732	2.21224	0.0136732	0.0886908	291	0.0136732	TRUE
hsa04662 B cell receptor signaling pathway	up in tumors	0.0146625	2.20313	0.0146625	0.0888373	69	0.0146625	TRUE
GO:0007156 homophilic cell adhesion via plasma membrane adhesion molecules	up in tumors	0.0137184	2.21634	0.0137184	0.0888843	154	0.0137184	TRUE
GO:0038083 peptidyl-tyrosine autophosphorylation	up in tumors	0.0137946	2.24553	0.0137946	0.0892775	45	0.0137946	TRUE
hsa04010 MAPK signaling pathway	up in tumors	0.0151755	2.17097	0.0151755	0.0893188	291	0.0151755	TRUE
GO:0032753 positive regulation of interleukin-4 production	up in tumors	0.0138402	2.30225	0.0138402	0.0894719	22	0.0138402	TRUE
GO:0001968 fibronectin binding	up in tumors	0.00655474	2.6086	0.00655474	0.0895261	25	0.00655474	TRUE
GO:0001518 voltage-gated sodium channel complex	up in tumors	0.0117305	2.45321	0.0117305	0.0898453	13	0.0117305	TRUE
GO:0010594 regulation of endothelial cell migration	up in tumors	0.0139447	2.21387	0.0139447	0.0899887	112	0.0139447	TRUE
GO:0071900 regulation of protein serine/threonine kinase activity	up in tumors	0.0139514	2.20231	0.0139514	0.0899887	456	0.0139514	TRUE
GO:0021889 olfactory bulb interneuron differentiation	up in tumors	0.0140353	2.37207	0.0140353	0.0903176	11	0.0140353	TRUE
GO:0001958 endochondral ossification	up in tumors	0.0140494	2.27183	0.0140494	0.0903176	26	0.0140494	TRUE
GO:0036075 replacement ossification	up in tumors	0.0140494	2.27183	0.0140494	0.0903176	26	0.0140494	TRUE
GO:0002228 natural killer cell mediated immunity	up in tumors	0.0140737	2.22555	0.0140737	0.0903471	56	0.0140737	TRUE
GO:0090132 epithelium migration	up in tumors	0.0140854	2.2024	0.0140854	0.0903471	223	0.0140854	TRUE
GO:0046883 regulation of hormone secretion	up in tumors	0.0142308	2.19799	0.0142308	0.0911781	241	0.0142308	TRUE
GO:0035418 protein localization to synapse	up in tumors	0.0142535	2.2583	0.0142535	0.0912222	27	0.0142535	TRUE
GO:0032607 interferon-alpha production	up in tumors	0.0142747	2.30372	0.0142747	0.0912565	18	0.0142747	TRUE
GO:0071682 endocytic vesicle lumen	up in tumors	0.0121051	2.40836	0.0121051	0.0916721	17	0.0121051	TRUE
GO:0019216 regulation of lipid metabolic process	up in tumors	0.0143727	2.19344	0.0143727	0.0917076	270	0.0143727	TRUE
GO:2000404 regulation of T cell migration	up in tumors	0.0143771	2.27984	0.0143771	0.0917076	24	0.0143771	TRUE
GO:0050818 regulation of coagulation	up in tumors	0.0144246	2.20622	0.0144246	0.0918184	88	0.0144246	TRUE
GO:0032755 positive regulation of interleukin-6 production	up in tumors	0.0144263	2.21322	0.0144263	0.0918184	64	0.0144263	TRUE
GO:0030815 negative regulation of cAMP metabolic process	up in tumors	0.0144584	2.23847	0.0144584	0.0919209	36	0.0144584	TRUE
GO:0005251 delayed rectifier potassium channel activity	up in tumors	0.00681679	2.55227	0.00681679	0.0919414	31	0.00681679	TRUE
GO:0007249 I-kappaB kinase/NF-kappaB signaling	up in tumors	0.0145034	2.18986	0.0145034	0.0921055	257	0.0145034	TRUE
GO:0043501 skeletal muscle adaptation	up in tumors	0.0145896	2.26806	0.0145896	0.092551	23	0.0145896	TRUE
GO:0050433 regulation of catecholamine secretion	up in tumors	0.0146822	2.22816	0.0146822	0.0930337	39	0.0146822	TRUE
GO:0007193 adenylate cyclase-inhibiting G-protein coupled receptor signaling pathway	up in tumors	0.014698	2.20528	0.014698	0.0930337	69	0.014698	TRUE
GO:0001101 response to acid chemical	up in tumors	0.0147349	2.18348	0.0147349	0.0931441	260	0.0147349	TRUE
GO:2000095 regulation of Wnt signaling pathway, planar cell polarity pathway	up in tumors	0.0147621	2.3767	0.0147621	0.0931441	12	0.0147621	TRUE
GO:0050768 negative regulation of neurogenesis	up in tumors	0.0147671	2.18317	0.0147671	0.0931441	233	0.0147671	TRUE
GO:0045351 type I interferon biosynthetic process	up in tumors	0.0147802	2.36027	0.0147802	0.0931441	12	0.0147802	TRUE
GO:0030225 macrophage differentiation	up in tumors	0.0149276	2.22354	0.0149276	0.0939704	36	0.0149276	TRUE
GO:1903428 positive regulation of reactive oxygen species biosynthetic process	up in tumors	0.0150468	2.2061	0.0150468	0.0945385	46	0.0150468	TRUE
GO:2001204 regulation of osteoclast development	up in tumors	0.0150628	2.43243	0.0150628	0.0945385	10	0.0150628	TRUE
GO:0033198 response to ATP	up in tumors	0.0150671	2.22545	0.0150671	0.0945385	30	0.0150671	TRUE
GO:0070977 bone maturation	up in tumors	0.0150959	2.30192	0.0150959	0.0946165	18	0.0150959	TRUE
GO:0007492 endoderm development	up in tumors	0.0151975	2.18636	0.0151975	0.0951495	76	0.0151975	TRUE
GO:0034367 macromolecular complex remodeling	up in tumors	0.0152555	2.24811	0.0152555	0.0952021	23	0.0152555	TRUE
GO:0034368 protein-lipid complex remodeling	up in tumors	0.0152555	2.24811	0.0152555	0.0952021	23	0.0152555	TRUE
GO:0034369 plasma lipoprotein particle remodeling	up in tumors	0.0152555	2.24811	0.0152555	0.0952021	23	0.0152555	TRUE
GO:0002579 positive regulation of antigen processing and presentation	up in tumors	0.015299	2.31588	0.015299	0.0953701	15	0.015299	TRUE
GO:0050673 epithelial cell proliferation	up in tumors	0.015332	2.16647	0.015332	0.0954729	332	0.015332	TRUE
GO:0060986 endocrine hormone secretion	up in tumors	0.0153775	2.20238	0.0153775	0.0955715	44	0.0153775	TRUE
GO:0031663 lipopolysaccharide-mediated signaling pathway	up in tumors	0.015381	2.19817	0.015381	0.0955715	48	0.015381	TRUE
GO:0002825 regulation of T-helper 1 type immune response	up in tumors	0.0154025	2.25203	0.0154025	0.0956015	22	0.0154025	TRUE
GO:0010977 negative regulation of neuron projection development	up in tumors	0.0154403	2.17138	0.0154403	0.0957332	122	0.0154403	TRUE
GO:0005088 Ras guanyl-nucleotide exchange factor activity	up in tumors	0.00719594	2.45703	0.00719594	0.0958571	226	0.00719594	TRUE
GO:0032418 lysosome localization	up in tumors	0.0155016	2.18763	0.0155016	0.0960099	59	0.0155016	TRUE
GO:0010631 epithelial cell migration	up in tumors	0.0155636	2.16267	0.0155636	0.0961499	220	0.0155636	TRUE
GO:0010769 regulation of cell morphogenesis involved in differentiation	up in tumors	0.0155696	2.16147	0.0155696	0.0961499	254	0.0155696	TRUE
GO:0030947 regulation of vascular endothelial growth factor receptor signaling pathway	up in tumors	0.0155743	2.23095	0.0155743	0.0961499	25	0.0155743	TRUE
GO:0005179 hormone activity	up in tumors	0.00740999	2.45911	0.00740999	0.096449	107	0.00740999	TRUE
GO:0005344 oxygen transporter activity	up in tumors	0.00741915	2.64904	0.00741915	0.096449	14	0.00741915	TRUE
GO:0002281 macrophage activation involved in immune response	up in tumors	0.0156848	2.34211	0.0156848	0.0967286	11	0.0156848	TRUE
GO:1903170 negative regulation of calcium ion transmembrane transport	up in tumors	0.0157283	2.23169	0.0157283	0.0967946	25	0.0157283	TRUE
GO:0001569 patterning of blood vessels	up in tumors	0.0157428	2.21183	0.0157428	0.0967946	31	0.0157428	TRUE
GO:0045932 negative regulation of muscle contraction	up in tumors	0.0157459	2.24531	0.0157459	0.0967946	20	0.0157459	TRUE
GO:0090218 positive regulation of lipid kinase activity	up in tumors	0.0157773	2.21078	0.0157773	0.0968843	32	0.0157773	TRUE
GO:0030851 granulocyte differentiation	up in tumors	0.0158115	2.20414	0.0158115	0.0969782	31	0.0158115	TRUE
GO:0046620 regulation of organ growth	up in tumors	0.0158263	2.16947	0.0158263	0.0969782	80	0.0158263	TRUE
GO:0010001 glial cell differentiation	up in tumors	0.0159363	2.15523	0.0159363	0.0975484	174	0.0159363	TRUE
GO:0045622 regulation of T-helper cell differentiation	up in tumors	0.0160441	2.21112	0.0160441	0.0981042	28	0.0160441	TRUE
hsa05221 Acute myeloid leukemia	up in tumors	0.0414597	1.75002	0.0414597	0.0981213	66	0.0414597	TRUE
GO:0048844 artery morphogenesis	up in tumors	0.0160795	2.17402	0.0160795	0.0982162	55	0.0160795	TRUE
GO:0002710 negative regulation of T cell mediated immunity	up in tumors	0.016103	2.30042	0.016103	0.0982239	15	0.016103	TRUE
GO:0030800 negative regulation of cyclic nucleotide metabolic process	up in tumors	0.0161149	2.18921	0.0161149	0.0982239	38	0.0161149	TRUE
GO:0046658 anchored component of plasma membrane	up in tumors	0.0132171	2.26683	0.0132171	0.0983162	43	0.0132171	TRUE
GO:0044304 main axon	up in tumors	0.0133335	2.24732	0.0133335	0.0983162	57	0.0133335	TRUE
GO:0043020 NADPH oxidase complex	up in tumors	0.01342	2.42804	0.01342	0.0983162	12	0.01342	TRUE
GO:0002716 negative regulation of natural killer cell mediated immunity	up in tumors	0.0162346	2.33614	0.0162346	0.0988493	10	0.0162346	TRUE
GO:0046633 alpha-beta T cell proliferation	up in tumors	0.016271	2.21837	0.016271	0.0989659	24	0.016271	TRUE
GO:0055025 positive regulation of cardiac muscle tissue development	up in tumors	0.0163227	2.19121	0.0163227	0.099127	37	0.0163227	TRUE
GO:0042493 response to drug	up in tumors	0.0163319	2.14007	0.0163319	0.099127	394	0.0163319	TRUE
GO:0035994 response to muscle stretch	up in tumors	0.0164146	2.2337	0.0164146	0.099438	19	0.0164146	TRUE
GO:0007625 grooming behavior	up in tumors	0.0164176	2.23088	0.0164176	0.099438	17	0.0164176	TRUE
GO:0001894 tissue homeostasis	up in tumors	0.0165642	2.13901	0.0165642	0.100189	193	0.0165642	TRUE
GO:0043113 receptor clustering	up in tumors	0.0165837	2.16546	0.0165837	0.100189	44	0.0165837	TRUE
GO:0042095 interferon-gamma biosynthetic process	up in tumors	0.0165978	2.26124	0.0165978	0.100189	17	0.0165978	TRUE
GO:0060840 artery development	up in tumors	0.0166258	2.15031	0.0166258	0.100189	76	0.0166258	TRUE
GO:0043550 regulation of lipid kinase activity	up in tumors	0.0166285	2.16503	0.0166285	0.100189	49	0.0166285	TRUE
GO:0044406 adhesion of symbiont to host	up in tumors	0.0166476	2.32588	0.0166476	0.100199	12	0.0166476	TRUE
GO:0010717 regulation of epithelial to mesenchymal transition	up in tumors	0.0167195	2.1501	0.0167195	0.100425	70	0.0167195	TRUE
GO:0050805 negative regulation of synaptic transmission	up in tumors	0.01672	2.15321	0.01672	0.100425	61	0.01672	TRUE
GO:0015669 gas transport	up in tumors	0.0167536	2.22988	0.0167536	0.100518	19	0.0167536	TRUE
GO:0001562 response to protozoan	up in tumors	0.0167704	2.22126	0.0167704	0.100518	21	0.0167704	TRUE
GO:0010632 regulation of epithelial cell migration	up in tumors	0.0167948	2.13412	0.0167948	0.100551	165	0.0167948	TRUE
GO:0045589 regulation of regulatory T cell differentiation	up in tumors	0.0168226	2.27357	0.0168226	0.100551	15	0.0168226	TRUE
GO:0031652 positive regulation of heat generation	up in tumors	0.0168284	2.30503	0.0168284	0.100551	10	0.0168284	TRUE
GO:0051145 smooth muscle cell differentiation	up in tumors	0.016881	2.15889	0.016881	0.100686	48	0.016881	TRUE
GO:0030308 negative regulation of cell growth	up in tumors	0.0168859	2.1322	0.0168859	0.100686	162	0.0168859	TRUE
GO:0051604 protein maturation	up in tumors	0.0169535	2.12744	0.0169535	0.100828	254	0.0169535	TRUE
GO:0046427 positive regulation of JAK-STAT cascade	up in tumors	0.0169622	2.14507	0.0169622	0.100828	76	0.0169622	TRUE
GO:1904894 positive regulation of STAT cascade	up in tumors	0.0169622	2.14507	0.0169622	0.100828	76	0.0169622	TRUE
GO:0051384 response to glucocorticoid	up in tumors	0.0170058	2.13205	0.0170058	0.100983	136	0.0170058	TRUE
GO:0071248 cellular response to metal ion	up in tumors	0.0170457	2.13149	0.0170457	0.101116	128	0.0170457	TRUE
GO:0007190 activation of adenylate cyclase activity	up in tumors	0.0171335	2.1609	0.0171335	0.101503	35	0.0171335	TRUE
GO:0002864 regulation of acute inflammatory response to antigenic stimulus	up in tumors	0.0171665	2.30306	0.0171665	0.101503	12	0.0171665	TRUE
GO:0032604 granulocyte macrophage colony-stimulating factor production	up in tumors	0.0171816	2.24769	0.0171816	0.101503	15	0.0171816	TRUE
GO:0032645 regulation of granulocyte macrophage colony-stimulating factor production	up in tumors	0.0171816	2.24769	0.0171816	0.101503	15	0.0171816	TRUE
GO:0035815 positive regulation of renal sodium excretion	up in tumors	0.0172702	2.2848	0.0172702	0.101862	11	0.0172702	TRUE
GO:2000379 positive regulation of reactive oxygen species metabolic process	up in tumors	0.0172776	2.13265	0.0172776	0.101862	82	0.0172776	TRUE
GO:0048483 autonomic nervous system development	up in tumors	0.0175225	2.14851	0.0175225	0.103125	39	0.0175225	TRUE
GO:0015698 inorganic anion transport	up in tumors	0.0175443	2.11777	0.0175443	0.103125	147	0.0175443	TRUE
GO:1903115 regulation of actin filament-based movement	up in tumors	0.0175456	2.16727	0.0175456	0.103125	31	0.0175456	TRUE
GO:0042339 keratan sulfate metabolic process	up in tumors	0.0175687	2.16838	0.0175687	0.103155	33	0.0175687	TRUE
GO:0030949 positive regulation of vascular endothelial growth factor receptor signaling pathway	up in tumors	0.0176697	2.23731	0.0176697	0.103598	15	0.0176697	TRUE
GO:0044058 regulation of digestive system process	up in tumors	0.01768	2.15246	0.01768	0.103598	32	0.01768	TRUE
GO:0015271 outward rectifier potassium channel activity	up in tumors	0.00810192	2.67193	0.00810192	0.104071	10	0.00810192	TRUE
GO:0015850 organic hydroxy compound transport	up in tumors	0.0178028	2.10961	0.0178028	0.104211	193	0.0178028	TRUE
GO:0043552 positive regulation of phosphatidylinositol 3-kinase activity	up in tumors	0.0178457	2.16556	0.0178457	0.104357	29	0.0178457	TRUE
GO:0038093 Fc receptor signaling pathway	up in tumors	0.0178726	2.10804	0.0178726	0.104408	183	0.0178726	TRUE
GO:0042832 defense response to protozoan	up in tumors	0.0179547	2.20344	0.0179547	0.104781	19	0.0179547	TRUE
GO:0043266 regulation of potassium ion transport	up in tumors	0.0179989	2.11798	0.0179989	0.104933	73	0.0179989	TRUE
GO:0045822 negative regulation of heart contraction	up in tumors	0.0180413	2.18638	0.0180413	0.105074	20	0.0180413	TRUE
GO:0030900 forebrain development	up in tumors	0.0180603	2.09982	0.0180603	0.105078	341	0.0180603	TRUE
GO:2000249 regulation of actin cytoskeleton reorganization	up in tumors	0.0180998	2.15144	0.0180998	0.105126	32	0.0180998	TRUE
GO:0002701 negative regulation of production of molecular mediator of immune response	up in tumors	0.0181097	2.15485	0.0181097	0.105126	29	0.0181097	TRUE
GO:0051017 actin filament bundle assembly	up in tumors	0.0181232	2.10642	0.0181232	0.105126	120	0.0181232	TRUE
GO:0050678 regulation of epithelial cell proliferation	up in tumors	0.0182198	2.09761	0.0182198	0.105497	278	0.0182198	TRUE
GO:0042130 negative regulation of T cell proliferation	up in tumors	0.0182238	2.13385	0.0182238	0.105497	47	0.0182238	TRUE
GO:0042036 negative regulation of cytokine biosynthetic process	up in tumors	0.0183064	2.15315	0.0183064	0.105856	28	0.0183064	TRUE
GO:0010544 negative regulation of platelet activation	up in tumors	0.0183226	2.18918	0.0183226	0.105856	16	0.0183226	TRUE
GO:0001660 fever generation	up in tumors	0.0184826	2.27234	0.0184826	0.106673	10	0.0184826	TRUE
GO:0061035 regulation of cartilage development	up in tumors	0.0185243	2.10981	0.0185243	0.106807	62	0.0185243	TRUE
GO:0032673 regulation of interleukin-4 production	up in tumors	0.018646	2.15093	0.018646	0.107307	27	0.018646	TRUE
GO:0010811 positive regulation of cell-substrate adhesion	up in tumors	0.0186482	2.09765	0.0186482	0.107307	102	0.0186482	TRUE
GO:0005248 voltage-gated sodium channel activity	up in tumors	0.00865486	2.51053	0.00865486	0.107559	19	0.00865486	TRUE
GO:1905030 voltage-gated ion channel activity involved in regulation of postsynaptic membrane potential	up in tumors	0.00865486	2.51053	0.00865486	0.107559	19	0.00865486	TRUE
GO:0001848 complement binding	up in tumors	0.00867254	2.56419	0.00867254	0.107559	16	0.00867254	TRUE
GO:1903034 regulation of response to wounding	up in tumors	0.0187626	2.09115	0.0187626	0.107857	141	0.0187626	TRUE
GO:0032409 regulation of transporter activity	up in tumors	0.0188505	2.08572	0.0188505	0.108251	190	0.0188505	TRUE
GO:0034694 response to prostaglandin	up in tumors	0.018872	2.13082	0.018872	0.108251	32	0.018872	TRUE
GO:0009581 detection of external stimulus	up in tumors	0.0188875	2.09012	0.0188875	0.108251	124	0.0188875	TRUE
GO:0002714 positive regulation of B cell mediated immunity	up in tumors	0.0192696	2.12443	0.0192696	0.110058	29	0.0192696	TRUE
GO:0002891 positive regulation of immunoglobulin mediated immune response	up in tumors	0.0192696	2.12443	0.0192696	0.110058	29	0.0192696	TRUE
GO:0086001 cardiac muscle cell action potential	up in tumors	0.0192701	2.10254	0.0192701	0.110058	49	0.0192701	TRUE
GO:0046824 positive regulation of nucleocytoplasmic transport	up in tumors	0.0192929	2.08203	0.0192929	0.110058	112	0.0192929	TRUE
GO:0055023 positive regulation of cardiac muscle tissue growth	up in tumors	0.0192984	2.13389	0.0192984	0.110058	28	0.0192984	TRUE
GO:1901654 response to ketone	up in tumors	0.0193898	2.07576	0.0193898	0.11047	159	0.0193898	TRUE
GO:0030166 proteoglycan biosynthetic process	up in tumors	0.0194674	2.08955	0.0194674	0.110802	59	0.0194674	TRUE
GO:0018146 keratan sulfate biosynthetic process	up in tumors	0.0195864	2.13476	0.0195864	0.11137	28	0.0195864	TRUE
GO:2000463 positive regulation of excitatory postsynaptic potential	up in tumors	0.019686	2.14419	0.019686	0.111749	20	0.019686	TRUE
GO:0051952 regulation of amine transport	up in tumors	0.0196956	2.09053	0.0196956	0.111749	55	0.0196956	TRUE
GO:0007597 blood coagulation, intrinsic pathway	up in tumors	0.019739	2.16322	0.019739	0.111749	17	0.019739	TRUE
GO:0050771 negative regulation of axonogenesis	up in tumors	0.0197556	2.08206	0.0197556	0.111749	61	0.0197556	TRUE
GO:0033688 regulation of osteoblast proliferation	up in tumors	0.019762	2.14687	0.019762	0.111749	22	0.019762	TRUE
GO:0045342 MHC class II biosynthetic process	up in tumors	0.0197694	2.20935	0.0197694	0.111749	14	0.0197694	TRUE
GO:1901863 positive regulation of muscle tissue development	up in tumors	0.0198289	2.08443	0.0198289	0.111975	62	0.0198289	TRUE
GO:0045933 positive regulation of muscle contraction	up in tumors	0.0198513	2.09212	0.0198513	0.111991	41	0.0198513	TRUE
GO:1904951 positive regulation of establishment of protein localization	up in tumors	0.0198901	2.05887	0.0198901	0.1121	497	0.0198901	TRUE
GO:0010469 regulation of receptor activity	up in tumors	0.0199147	2.06783	0.0199147	0.11213	117	0.0199147	TRUE
GO:0042749 regulation of circadian sleep/wake cycle	up in tumors	0.0199685	2.14915	0.0199685	0.112199	19	0.0199685	TRUE
GO:0030890 positive regulation of B cell proliferation	up in tumors	0.0199707	2.09417	0.0199707	0.112199	37	0.0199707	TRUE
GO:0014874 response to stimulus involved in regulation of muscle adaptation	up in tumors	0.0199978	2.18263	0.0199978	0.112199	14	0.0199978	TRUE
GO:0061572 actin filament bundle organization	up in tumors	0.020005	2.06498	0.020005	0.112199	123	0.020005	TRUE
GO:0007631 feeding behavior	up in tumors	0.0200578	2.06744	0.0200578	0.112386	100	0.0200578	TRUE
GO:0034374 low-density lipoprotein particle remodeling	up in tumors	0.0201324	2.23146	0.0201324	0.112694	11	0.0201324	TRUE
GO:0070168 negative regulation of biomineral tissue development	up in tumors	0.0203168	2.14659	0.0203168	0.113617	19	0.0203168	TRUE
GO:0030206 chondroitin sulfate biosynthetic process	up in tumors	0.0203877	2.10752	0.0203877	0.113902	25	0.0203877	TRUE
GO:0010463 mesenchymal cell proliferation	up in tumors	0.020464	2.07948	0.020464	0.114218	46	0.020464	TRUE
GO:2000377 regulation of reactive oxygen species metabolic process	up in tumors	0.0204985	2.05317	0.0204985	0.1143	145	0.0204985	TRUE
GO:0010718 positive regulation of epithelial to mesenchymal transition	up in tumors	0.0205303	2.08136	0.0205303	0.114366	36	0.0205303	TRUE
GO:0044853 plasma membrane raft	up in tumors	0.015849	2.16957	0.015849	0.114863	80	0.015849	TRUE
GO:0032231 regulation of actin filament bundle assembly	up in tumors	0.020664	2.05784	0.020664	0.114999	77	0.020664	TRUE
GO:0008083 growth factor activity	up in tumors	0.00940701	2.36324	0.00940701	0.115343	156	0.00940701	TRUE
hsa05033 Nicotine addiction	up in tumors	0.0517964	1.64756	0.0517964	0.115431	39	0.0517964	TRUE
hsa05205 Proteoglycans in cancer	up in tumors	0.0520251	1.62935	0.0520251	0.115431	198	0.0520251	TRUE
GO:0010574 regulation of vascular endothelial growth factor production	up in tumors	0.0207932	2.09189	0.0207932	0.115607	31	0.0207932	TRUE
GO:0097305 response to alcohol	up in tumors	0.0209409	2.0441	0.0209409	0.116316	150	0.0209409	TRUE
GO:0042326 negative regulation of phosphorylation	up in tumors	0.0210165	2.03646	0.0210165	0.116623	411	0.0210165	TRUE
GO:0072539 T-helper 17 cell differentiation	up in tumors	0.021236	2.1477	0.021236	0.117728	15	0.021236	TRUE
GO:0071241 cellular response to inorganic substance	up in tumors	0.0212921	2.03721	0.0212921	0.117829	148	0.0212921	TRUE
GO:0002363 alpha-beta T cell lineage commitment	up in tumors	0.0212952	2.13907	0.0212952	0.117829	15	0.0212952	TRUE
GO:0002283 neutrophil activation involved in immune response	up in tumors	0.0213522	2.18147	0.0213522	0.118031	13	0.0213522	TRUE
GO:0030318 melanocyte differentiation	up in tumors	0.0214343	2.08375	0.0214343	0.118372	25	0.0214343	TRUE
GO:0046640 regulation of alpha-beta T cell proliferation	up in tumors	0.0214629	2.11097	0.0214629	0.118407	20	0.0214629	TRUE
GO:0099024 plasma membrane invagination	up in tumors	0.0215006	2.06953	0.0215006	0.118407	38	0.0215006	TRUE
GO:0048167 regulation of synaptic plasticity	up in tumors	0.0215025	2.03442	0.0215025	0.118407	135	0.0215025	TRUE
GO:0032535 regulation of cellular component size	up in tumors	0.0215846	2.02594	0.0215846	0.118746	336	0.0215846	TRUE
GO:0001570 vasculogenesis	up in tumors	0.0216522	2.03974	0.0216522	0.119004	70	0.0216522	TRUE
GO:0045236 CXCR chemokine receptor binding	up in tumors	0.00981952	2.48422	0.00981952	0.119048	17	0.00981952	TRUE
GO:0032633 interleukin-4 production	up in tumors	0.0216984	2.07094	0.0216984	0.119145	32	0.0216984	TRUE
GO:0009582 detection of abiotic stimulus	up in tumors	0.021748	2.03048	0.021748	0.119303	127	0.021748	TRUE
GO:0061437 renal system vasculature development	up in tumors	0.0218012	2.08155	0.0218012	0.119368	24	0.0218012	TRUE
GO:0061440 kidney vasculature development	up in tumors	0.0218012	2.08155	0.0218012	0.119368	24	0.0218012	TRUE
GO:0072006 nephron development	up in tumors	0.0219187	2.0269	0.0219187	0.119897	133	0.0219187	TRUE
GO:0035591 signaling adaptor activity	up in tumors	0.0100008	2.35259	0.0100008	0.119898	74	0.0100008	TRUE
GO:0090102 cochlea development	up in tumors	0.0220612	2.04813	0.0220612	0.120562	41	0.0220612	TRUE
GO:0036035 osteoclast development	up in tumors	0.0221975	2.12556	0.0221975	0.121192	16	0.0221975	TRUE
GO:0010759 positive regulation of macrophage chemotaxis	up in tumors	0.0222439	2.24161	0.0222439	0.12133	10	0.0222439	TRUE
GO:0002517 T cell tolerance induction	up in tumors	0.0222943	2.20735	0.0222943	0.121423	11	0.0222943	TRUE
GO:0098815 modulation of excitatory postsynaptic potential	up in tumors	0.022303	2.05769	0.022303	0.121423	29	0.022303	TRUE
GO:0003416 endochondral bone growth	up in tumors	0.0223391	2.08765	0.0223391	0.121505	20	0.0223391	TRUE
GO:0016486 peptide hormone processing	up in tumors	0.022532	2.06179	0.022532	0.122438	28	0.022532	TRUE
GO:0001974 blood vessel remodeling	up in tumors	0.0230706	2.02904	0.0230706	0.125189	41	0.0230706	TRUE
GO:0002739 regulation of cytokine secretion involved in immune response	up in tumors	0.0230817	2.17366	0.0230817	0.125189	10	0.0230817	TRUE
GO:0031362 anchored component of external side of plasma membrane	up in tumors	0.0176549	2.20614	0.0176549	0.125556	20	0.0176549	TRUE
GO:0031594 neuromuscular junction	up in tumors	0.0176971	2.1354	0.0176971	0.125556	54	0.0176971	TRUE
GO:0032147 activation of protein kinase activity	up in tumors	0.0232396	1.99547	0.0232396	0.125927	291	0.0232396	TRUE
GO:0010611 regulation of cardiac muscle hypertrophy	up in tumors	0.0232764	2.03123	0.0232764	0.126007	36	0.0232764	TRUE
GO:0021772 olfactory bulb development	up in tumors	0.0233002	2.03551	0.0233002	0.126018	31	0.0233002	TRUE
GO:0045844 positive regulation of striated muscle tissue development	up in tumors	0.02339	2.01362	0.02339	0.126267	61	0.02339	TRUE
GO:0048636 positive regulation of muscle organ development	up in tumors	0.02339	2.01362	0.02339	0.126267	61	0.02339	TRUE
GO:0043112 receptor metabolic process	up in tumors	0.0234853	1.99533	0.0234853	0.126662	151	0.0234853	TRUE
GO:0002523 leukocyte migration involved in inflammatory response	up in tumors	0.02353	2.1275	0.02353	0.126784	13	0.02353	TRUE
GO:0002544 chronic inflammatory response	up in tumors	0.0236793	2.05876	0.0236793	0.127201	22	0.0236793	TRUE
GO:0032490 detection of molecule of bacterial origin	up in tumors	0.0236949	2.11537	0.0236949	0.127201	11	0.0236949	TRUE
GO:0003094 glomerular filtration	up in tumors	0.0236953	2.0772	0.0236953	0.127201	18	0.0236953	TRUE
GO:0071827 plasma lipoprotein particle organization	up in tumors	0.0236973	2.02549	0.0236973	0.127201	33	0.0236973	TRUE
GO:0032836 glomerular basement membrane development	up in tumors	0.0237178	2.17774	0.0237178	0.127201	10	0.0237178	TRUE
GO:0050840 extracellular matrix binding	up in tumors	0.0107659	2.34309	0.0107659	0.127653	50	0.0107659	TRUE
GO:0014072 response to isoquinoline alkaloid	up in tumors	0.0239367	2.0388	0.0239367	0.128137	24	0.0239367	TRUE
GO:0043278 response to morphine	up in tumors	0.0239367	2.0388	0.0239367	0.128137	24	0.0239367	TRUE
GO:0002637 regulation of immunoglobulin production	up in tumors	0.0241784	2.00352	0.0241784	0.129311	47	0.0241784	TRUE
GO:0070888 E-box binding	up in tumors	0.0110353	2.34827	0.0110353	0.129425	33	0.0110353	TRUE
GO:0033630 positive regulation of cell adhesion mediated by integrin	up in tumors	0.0242375	2.07408	0.0242375	0.129506	17	0.0242375	TRUE
GO:0033687 osteoblast proliferation	up in tumors	0.0243815	2.03722	0.0243815	0.130155	25	0.0243815	TRUE
GO:0005520 insulin-like growth factor binding	up in tumors	0.011261	2.35489	0.011261	0.130429	28	0.011261	TRUE
GO:0005540 hyaluronic acid binding	up in tumors	0.0113626	2.39125	0.0113626	0.130429	20	0.0113626	TRUE
GO:0051482 positive regulation of cytosolic calcium ion concentration involved in phospholipase C-activating G-protein coupled signaling pathway	up in tumors	0.0244714	2.08101	0.0244714	0.130434	13	0.0244714	TRUE
GO:0072012 glomerulus vasculature development	up in tumors	0.024479	2.03603	0.024479	0.130434	22	0.024479	TRUE
GO:0060314 regulation of ryanodine-sensitive calcium-release channel activity	up in tumors	0.0245302	2.0245	0.0245302	0.130578	25	0.0245302	TRUE
GO:0051770 positive regulation of nitric-oxide synthase biosynthetic process	up in tumors	0.0245515	2.08749	0.0245515	0.130578	12	0.0245515	TRUE
GO:0046641 positive regulation of alpha-beta T cell proliferation	up in tumors	0.0246178	2.05907	0.0246178	0.130712	18	0.0246178	TRUE
GO:0030501 positive regulation of bone mineralization	up in tumors	0.0246219	2.00889	0.0246219	0.130712	34	0.0246219	TRUE
GO:0032732 positive regulation of interleukin-1 production	up in tumors	0.0247053	2.00204	0.0247053	0.131033	36	0.0247053	TRUE
GO:0044146 negative regulation of growth of symbiont involved in interaction with host	up in tumors	0.0248195	2.07218	0.0248195	0.131419	15	0.0248195	TRUE
GO:0048661 positive regulation of smooth muscle cell proliferation	up in tumors	0.0248483	1.98246	0.0248483	0.131419	69	0.0248483	TRUE
GO:0050770 regulation of axonogenesis	up in tumors	0.024883	1.96961	0.024883	0.131419	159	0.024883	TRUE
GO:0048871 multicellular organismal homeostasis	up in tumors	0.0248941	1.96612	0.0248941	0.131419	312	0.0248941	TRUE
GO:0003299 muscle hypertrophy in response to stress	up in tumors	0.0249377	2.03504	0.0249377	0.131419	19	0.0249377	TRUE
GO:0014887 cardiac muscle adaptation	up in tumors	0.0249377	2.03504	0.0249377	0.131419	19	0.0249377	TRUE
GO:0014898 cardiac muscle hypertrophy in response to stress	up in tumors	0.0249377	2.03504	0.0249377	0.131419	19	0.0249377	TRUE
GO:0060142 regulation of syncytium formation by plasma membrane fusion	up in tumors	0.0251931	2.01138	0.0251931	0.132627	25	0.0251931	TRUE
GO:0061041 regulation of wound healing	up in tumors	0.0252129	1.96713	0.0252129	0.132627	122	0.0252129	TRUE
GO:0048009 insulin-like growth factor receptor signaling pathway	up in tumors	0.0252605	1.9979	0.0252605	0.132756	32	0.0252605	TRUE
GO:0008306 associative learning	up in tumors	0.0254755	1.9702	0.0254755	0.133664	69	0.0254755	TRUE
GO:0046426 negative regulation of JAK-STAT cascade	up in tumors	0.025503	1.98385	0.025503	0.133664	44	0.025503	TRUE
GO:1904893 negative regulation of STAT cascade	up in tumors	0.025503	1.98385	0.025503	0.133664	44	0.025503	TRUE
GO:0010812 negative regulation of cell-substrate adhesion	up in tumors	0.0256268	1.97498	0.0256268	0.134191	50	0.0256268	TRUE
GO:0010324 membrane invagination	up in tumors	0.025755	1.97978	0.025755	0.13474	46	0.025755	TRUE
GO:0031233 intrinsic component of external side of plasma membrane	up in tumors	0.0191957	2.15104	0.0191957	0.13477	25	0.0191957	TRUE
GO:0070482 response to oxygen levels	up in tumors	0.02581	1.95031	0.02581	0.134837	301	0.02581	TRUE
GO:0045165 cell fate commitment	up in tumors	0.0258203	1.95154	0.0258203	0.134837	233	0.0258203	TRUE
hsa04810 Regulation of actin cytoskeleton	up in tumors	0.0236113	1.99021	0.0236113	0.135109	212	0.0236113	TRUE
hsa05030 Cocaine addiction	up in tumors	0.0629839	1.54423	0.0629839	0.135511	47	0.0629839	TRUE
GO:0097205 renal filtration	up in tumors	0.0259802	2.02694	0.0259802	0.135549	19	0.0259802	TRUE
GO:0048799 animal organ maturation	up in tumors	0.0260507	2.02118	0.0260507	0.135761	22	0.0260507	TRUE
GO:1901741 positive regulation of myoblast fusion	up in tumors	0.0260815	2.02137	0.0260815	0.135761	17	0.0260815	TRUE
GO:0001933 negative regulation of protein phosphorylation	up in tumors	0.0261115	1.94446	0.0261115	0.135761	376	0.0261115	TRUE
GO:0071825 protein-lipid complex subunit organization	up in tumors	0.0261152	1.97881	0.0261152	0.135761	35	0.0261152	TRUE
GO:0003203 endocardial cushion morphogenesis	up in tumors	0.0261492	1.98626	0.0261492	0.135816	29	0.0261492	TRUE
GO:0008154 actin polymerization or depolymerization	up in tumors	0.0262617	1.94539	0.0262617	0.136277	183	0.0262617	TRUE
GO:0046578 regulation of Ras protein signal transduction	up in tumors	0.026297	1.94449	0.026297	0.136337	187	0.026297	TRUE
GO:0050951 sensory perception of temperature stimulus	up in tumors	0.0263949	2.00692	0.0263949	0.136722	20	0.0263949	TRUE
GO:0055017 cardiac muscle tissue growth	up in tumors	0.026453	1.9562	0.026453	0.1369	65	0.026453	TRUE
GO:0090101 negative regulation of transmembrane receptor protein serine/threonine kinase signaling pathway	up in tumors	0.0264859	1.94853	0.0264859	0.136947	99	0.0264859	TRUE
GO:1900543 negative regulation of purine nucleotide metabolic process	up in tumors	0.0266635	1.95547	0.0266635	0.137742	56	0.0266635	TRUE
GO:0045639 positive regulation of myeloid cell differentiation	up in tumors	0.0267796	1.94535	0.0267796	0.138217	78	0.0267796	TRUE
GO:0050798 activated T cell proliferation	up in tumors	0.0268039	1.96379	0.0268039	0.138219	41	0.0268039	TRUE
GO:0021988 olfactory lobe development	up in tumors	0.0268536	1.9697	0.0268536	0.138263	32	0.0268536	TRUE
GO:0048145 regulation of fibroblast proliferation	up in tumors	0.0268753	1.94453	0.0268753	0.138263	82	0.0268753	TRUE
GO:0098868 bone growth	up in tumors	0.0268845	1.99293	0.0268845	0.138263	22	0.0268845	TRUE
GO:0002433 immune response-regulating cell surface receptor signaling pathway involved in phagocytosis	up in tumors	0.0269488	1.94562	0.0269488	0.138347	70	0.0269488	TRUE
GO:0038096 Fc-gamma receptor signaling pathway involved in phagocytosis	up in tumors	0.0269488	1.94562	0.0269488	0.138347	70	0.0269488	TRUE
GO:0003016 respiratory system process	up in tumors	0.0269877	1.97304	0.0269877	0.138423	30	0.0269877	TRUE
GO:0042306 regulation of protein import into nucleus	up in tumors	0.0270786	1.93294	0.0270786	0.138766	165	0.0270786	TRUE
GO:0002643 regulation of tolerance induction	up in tumors	0.0271428	2.03357	0.0271428	0.138971	16	0.0271428	TRUE
GO:0071260 cellular response to mechanical stimulus	up in tumors	0.0272027	1.94109	0.0272027	0.139044	70	0.0272027	TRUE
GO:0032637 interleukin-8 production	up in tumors	0.0272054	1.94373	0.0272054	0.139044	62	0.0272054	TRUE
GO:0043462 regulation of ATPase activity	up in tumors	0.0273088	1.94514	0.0273088	0.139449	57	0.0273088	TRUE
GO:0097120 receptor localization to synapse	up in tumors	0.0274862	2.0532	0.0274862	0.140231	12	0.0274862	TRUE
hsa04270 Vascular smooth muscle contraction	up in tumors	0.0252238	1.96698	0.0252238	0.140435	119	0.0252238	TRUE
GO:0033005 positive regulation of mast cell activation	up in tumors	0.0276333	2.00682	0.0276333	0.140856	17	0.0276333	TRUE
GO:0033690 positive regulation of osteoblast proliferation	up in tumors	0.0276591	2.08007	0.0276591	0.140863	11	0.0276591	TRUE
GO:0001505 regulation of neurotransmitter levels	up in tumors	0.0277089	1.92213	0.0277089	0.140913	179	0.0277089	TRUE
GO:0035809 regulation of urine volume	up in tumors	0.0277178	1.99019	0.0277178	0.140913	18	0.0277178	TRUE
GO:0009150 purine ribonucleotide metabolic process	up in tumors	0.0278231	1.91614	0.0278231	0.141323	487	0.0278231	TRUE
GO:0043030 regulation of macrophage activation	up in tumors	0.0278678	1.95895	0.0278678	0.141426	28	0.0278678	TRUE
GO:2000403 positive regulation of lymphocyte migration	up in tumors	0.0279443	1.97308	0.0279443	0.14169	25	0.0279443	TRUE
GO:0010573 vascular endothelial growth factor production	up in tumors	0.0279723	1.95405	0.0279723	0.141707	33	0.0279723	TRUE
GO:0031430 M band	up in tumors	0.0205997	2.10655	0.0205997	0.141924	22	0.0205997	TRUE
GO:0034358 plasma lipoprotein particle	up in tumors	0.0208464	2.07682	0.0208464	0.141924	36	0.0208464	TRUE
GO:1990777 lipoprotein particle	up in tumors	0.0208464	2.07682	0.0208464	0.141924	36	0.0208464	TRUE
GO:0001941 postsynaptic membrane organization	up in tumors	0.0280553	1.95285	0.0280553	0.142002	28	0.0280553	TRUE
GO:0030038 contractile actin filament bundle assembly	up in tumors	0.0281168	1.92396	0.0281168	0.142064	77	0.0281168	TRUE
GO:0043149 stress fiber assembly	up in tumors	0.0281168	1.92396	0.0281168	0.142064	77	0.0281168	TRUE
GO:0010830 regulation of myotube differentiation	up in tumors	0.0282021	1.93213	0.0282021	0.14237	50	0.0282021	TRUE
GO:0001654 eye development	up in tumors	0.028269	1.91044	0.028269	0.142492	319	0.028269	TRUE
GO:0048144 fibroblast proliferation	up in tumors	0.0283001	1.92139	0.0283001	0.142492	83	0.0283001	TRUE
GO:0060045 positive regulation of cardiac muscle cell proliferation	up in tumors	0.0283005	1.97674	0.0283005	0.142492	21	0.0283005	TRUE
GO:0010712 regulation of collagen metabolic process	up in tumors	0.0284278	1.94788	0.0284278	0.143008	32	0.0284278	TRUE
GO:0060973 cell migration involved in heart development	up in tumors	0.0284603	2.01067	0.0284603	0.143047	14	0.0284603	TRUE
GO:0099068 postsynapse assembly	up in tumors	0.028498	2.01637	0.028498	0.143111	12	0.028498	TRUE
GO:0002438 acute inflammatory response to antigenic stimulus	up in tumors	0.028582	1.97566	0.028582	0.143408	20	0.028582	TRUE
GO:0000187 activation of MAPK activity	up in tumors	0.0287221	1.90827	0.0287221	0.143825	143	0.0287221	TRUE
GO:0071605 monocyte chemotactic protein-1 production	up in tumors	0.0287417	1.99874	0.0287417	0.143825	13	0.0287417	TRUE
GO:0071637 regulation of monocyte chemotactic protein-1 production	up in tumors	0.0287417	1.99874	0.0287417	0.143825	13	0.0287417	TRUE
GO:0045063 T-helper 1 cell differentiation	up in tumors	0.0287701	1.9731	0.0287701	0.143825	17	0.0287701	TRUE
GO:1903307 positive regulation of regulated secretory pathway	up in tumors	0.02879	1.92891	0.02879	0.143825	43	0.02879	TRUE
GO:0009261 ribonucleotide catabolic process	up in tumors	0.0288882	1.93005	0.0288882	0.144178	35	0.0288882	TRUE
GO:1903523 negative regulation of blood circulation	up in tumors	0.0289107	1.93477	0.0289107	0.144178	33	0.0289107	TRUE
GO:0061383 trabecula morphogenesis	up in tumors	0.0290478	1.92066	0.0290478	0.144693	48	0.0290478	TRUE
GO:0006879 cellular iron ion homeostasis	up in tumors	0.0290643	1.92389	0.0290643	0.144693	45	0.0290643	TRUE
GO:0048546 digestive tract morphogenesis	up in tumors	0.0291155	1.91926	0.0291155	0.144823	50	0.0291155	TRUE
GO:0099504 synaptic vesicle cycle	up in tumors	0.0292493	1.90285	0.0292493	0.145363	104	0.0292493	TRUE
GO:0050650 chondroitin sulfate proteoglycan biosynthetic process	up in tumors	0.0294309	1.93053	0.0294309	0.14614	30	0.0294309	TRUE
GO:2000050 regulation of non-canonical Wnt signaling pathway	up in tumors	0.0294765	1.96497	0.0294765	0.14624	19	0.0294765	TRUE
GO:0035929 steroid hormone secretion	up in tumors	0.0295188	1.9658	0.0295188	0.146324	20	0.0295188	TRUE
GO:0050930 induction of positive chemotaxis	up in tumors	0.0295553	2.00686	0.0295553	0.146379	13	0.0295553	TRUE
GO:0007265 Ras protein signal transduction	up in tumors	0.0296153	1.89003	0.0296153	0.14655	306	0.0296153	TRUE
GO:0048639 positive regulation of developmental growth	up in tumors	0.0297355	1.89225	0.0297355	0.147018	151	0.0297355	TRUE
GO:0048662 negative regulation of smooth muscle cell proliferation	up in tumors	0.0298	1.92522	0.0298	0.147211	36	0.0298	TRUE
hsa04668 TNF signaling pathway	up in tumors	0.0271702	1.93475	0.0271702	0.147291	108	0.0271702	TRUE
GO:0043301 negative regulation of leukocyte degranulation	up in tumors	0.0298461	2.03685	0.0298461	0.147312	11	0.0298461	TRUE
GO:0002063 chondrocyte development	up in tumors	0.0302109	1.93582	0.0302109	0.148985	24	0.0302109	TRUE
GO:1900182 positive regulation of protein localization to nucleus	up in tumors	0.0302814	1.88607	0.0302814	0.149205	122	0.0302814	TRUE
GO:0016358 dendrite development	up in tumors	0.0303765	1.8811	0.0303765	0.149546	187	0.0303765	TRUE
GO:0036005 response to macrophage colony-stimulating factor	up in tumors	0.0304503	2.0301	0.0304503	0.149626	10	0.0304503	TRUE
GO:0036006 cellular response to macrophage colony-stimulating factor stimulus	up in tumors	0.0304503	2.0301	0.0304503	0.149626	10	0.0304503	TRUE
GO:0045625 regulation of T-helper 1 cell differentiation	up in tumors	0.0304706	2.01187	0.0304706	0.149626	10	0.0304706	TRUE
GO:0007626 locomotory behavior	up in tumors	0.0306494	1.87752	0.0306494	0.150375	182	0.0306494	TRUE
GO:0045824 negative regulation of innate immune response	up in tumors	0.0308046	1.9054	0.0308046	0.150955	34	0.0308046	TRUE
GO:0044144 modulation of growth of symbiont involved in interaction with host	up in tumors	0.0308199	1.95757	0.0308199	0.150955	16	0.0308199	TRUE
GO:0060393 regulation of pathway-restricted SMAD protein phosphorylation	up in tumors	0.030993	1.88608	0.030993	0.151666	59	0.030993	TRUE
GO:0008277 regulation of G-protein coupled receptor protein signaling pathway	up in tumors	0.0310177	1.8752	0.0310177	0.151666	123	0.0310177	TRUE
GO:0001937 negative regulation of endothelial cell proliferation	up in tumors	0.0310484	1.9078	0.0310484	0.151687	29	0.0310484	TRUE
GO:0043368 positive T cell selection	up in tumors	0.0312153	1.90678	0.0312153	0.152373	28	0.0312153	TRUE
GO:0060560 developmental growth involved in morphogenesis	up in tumors	0.0312634	1.86787	0.0312634	0.152479	204	0.0312634	TRUE
GO:0008347 glial cell migration	up in tumors	0.0313838	1.891	0.0313838	0.152778	40	0.0313838	TRUE
GO:0009154 purine ribonucleotide catabolic process	up in tumors	0.0314157	1.89241	0.0314157	0.152778	34	0.0314157	TRUE
GO:0001755 neural crest cell migration	up in tumors	0.03144	1.88295	0.03144	0.152778	50	0.03144	TRUE
GO:0045649 regulation of macrophage differentiation	up in tumors	0.0314441	1.92187	0.0314441	0.152778	19	0.0314441	TRUE
GO:0044246 regulation of multicellular organismal metabolic process	up in tumors	0.0314839	1.89873	0.0314839	0.152778	33	0.0314839	TRUE
GO:0034142 toll-like receptor 4 signaling pathway	up in tumors	0.0314911	1.90111	0.0314911	0.152778	30	0.0314911	TRUE
GO:0050655 dermatan sulfate proteoglycan metabolic process	up in tumors	0.0315106	1.93524	0.0315106	0.152778	16	0.0315106	TRUE
GO:2000251 positive regulation of actin cytoskeleton reorganization	up in tumors	0.0315667	1.95188	0.0315667	0.152901	15	0.0315667	TRUE
GO:1904589 regulation of protein import	up in tumors	0.0315889	1.86452	0.0315889	0.152901	168	0.0315889	TRUE
GO:0098858 actin-based cell projection	up in tumors	0.0227898	2.00696	0.0227898	0.153603	172	0.0227898	TRUE
GO:0045987 positive regulation of smooth muscle contraction	up in tumors	0.0318054	1.8976	0.0318054	0.153646	27	0.0318054	TRUE
GO:0043373 CD4-positive, alpha-beta T cell lineage commitment	up in tumors	0.0318108	1.95179	0.0318108	0.153646	14	0.0318108	TRUE
GO:0034122 negative regulation of toll-like receptor signaling pathway	up in tumors	0.0318228	1.89441	0.0318228	0.153646	29	0.0318228	TRUE
GO:0007194 negative regulation of adenylate cyclase activity	up in tumors	0.0319165	1.92222	0.0319165	0.153969	21	0.0319165	TRUE
GO:0007613 memory	up in tumors	0.0319816	1.86534	0.0319816	0.154154	91	0.0319816	TRUE
GO:0031503 protein complex localization	up in tumors	0.0321347	1.86035	0.0321347	0.154757	110	0.0321347	TRUE
GO:0002888 positive regulation of myeloid leukocyte mediated immunity	up in tumors	0.0321738	1.92025	0.0321738	0.154757	19	0.0321738	TRUE
GO:0031953 negative regulation of protein autophosphorylation	up in tumors	0.0321874	1.99343	0.0321874	0.154757	11	0.0321874	TRUE
GO:0014829 vascular smooth muscle contraction	up in tumors	0.0322706	1.91883	0.0322706	0.154927	19	0.0322706	TRUE
GO:0048640 negative regulation of developmental growth	up in tumors	0.0322765	1.86159	0.0322765	0.154927	81	0.0322765	TRUE
GO:0050704 regulation of interleukin-1 secretion	up in tumors	0.0323181	1.88581	0.0323181	0.154998	30	0.0323181	TRUE
GO:0031100 animal organ regeneration	up in tumors	0.0323786	1.86353	0.0323786	0.155159	70	0.0323786	TRUE
GO:0060389 pathway-restricted SMAD protein phosphorylation	up in tumors	0.0324488	1.86397	0.0324488	0.155308	62	0.0324488	TRUE
GO:0055021 regulation of cardiac muscle tissue growth	up in tumors	0.0324637	1.87378	0.0324637	0.155308	44	0.0324637	TRUE
GO:1903036 positive regulation of response to wounding	up in tumors	0.0325433	1.86746	0.0325433	0.155523	52	0.0325433	TRUE
GO:0006820 anion transport	up in tumors	0.0325627	1.84676	0.0325627	0.155523	446	0.0325627	TRUE
GO:0042990 regulation of transcription factor import into nucleus	up in tumors	0.0326634	1.85581	0.0326634	0.155875	86	0.0326634	TRUE
GO:0030665 clathrin-coated vesicle membrane	up in tumors	0.0237276	1.99909	0.0237276	0.15605	78	0.0237276	TRUE
GO:0036019 endolysosome	up in tumors	0.0237355	2.07671	0.0237355	0.15605	17	0.0237355	TRUE
GO:0005605 basal lamina	up in tumors	0.0238474	2.05332	0.0238474	0.15605	21	0.0238474	TRUE
GO:0045992 negative regulation of embryonic development	up in tumors	0.0328232	1.89051	0.0328232	0.156508	26	0.0328232	TRUE
GO:0055024 regulation of cardiac muscle tissue development	up in tumors	0.0328816	1.86049	0.0328816	0.156657	60	0.0328816	TRUE
GO:0050701 interleukin-1 secretion	up in tumors	0.0329754	1.8704	0.0329754	0.156974	38	0.0329754	TRUE
GO:0043032 positive regulation of macrophage activation	up in tumors	0.0330043	1.93443	0.0330043	0.156982	13	0.0330043	TRUE
GO:0043122 regulation of I-kappaB kinase/NF-kappaB signaling	up in tumors	0.0330727	1.84199	0.0330727	0.156995	230	0.0330727	TRUE
GO:0010596 negative regulation of endothelial cell migration	up in tumors	0.0330947	1.86628	0.0330947	0.156995	38	0.0330947	TRUE
GO:0006836 neurotransmitter transport	up in tumors	0.0331396	1.84231	0.0331396	0.156995	180	0.0331396	TRUE
GO:0033077 T cell differentiation in thymus	up in tumors	0.0331641	1.85221	0.0331641	0.156995	67	0.0331641	TRUE
GO:0071594 thymocyte aggregation	up in tumors	0.0331641	1.85221	0.0331641	0.156995	67	0.0331641	TRUE
GO:0045834 positive regulation of lipid metabolic process	up in tumors	0.0331706	1.84574	0.0331706	0.156995	119	0.0331706	TRUE
GO:0042743 hydrogen peroxide metabolic process	up in tumors	0.0332047	1.8635	0.0332047	0.156998	43	0.0332047	TRUE
GO:0045665 negative regulation of neuron differentiation	up in tumors	0.0332258	1.84098	0.0332258	0.156998	183	0.0332258	TRUE
hsa04540 Gap junction	up in tumors	0.0297589	1.89757	0.0297589	0.157188	86	0.0297589	TRUE
GO:0031252 cell leading edge	up in tumors	0.024324	1.97524	0.024324	0.157638	342	0.024324	TRUE
GO:0035584 calcium-mediated signaling using intracellular calcium source	up in tumors	0.0334772	1.90187	0.0334772	0.158056	18	0.0334772	TRUE
GO:0072509 divalent inorganic cation transmembrane transporter activity	up in tumors	0.0139357	2.20912	0.0139357	0.158281	167	0.0139357	TRUE
GO:0032387 negative regulation of intracellular transport	up in tumors	0.0335638	1.84066	0.0335638	0.158335	109	0.0335638	TRUE
GO:0090128 regulation of synapse maturation	up in tumors	0.0335991	1.91931	0.0335991	0.158372	13	0.0335991	TRUE
GO:1902476 chloride transmembrane transport	up in tumors	0.0336279	1.84097	0.0336279	0.158379	92	0.0336279	TRUE
GO:0042226 interleukin-6 biosynthetic process	up in tumors	0.0337065	1.90488	0.0337065	0.158619	17	0.0337065	TRUE
GO:0072010 glomerular epithelium development	up in tumors	0.0337403	1.88541	0.0337403	0.158648	22	0.0337403	TRUE
GO:0042744 hydrogen peroxide catabolic process	up in tumors	0.0338618	1.8856	0.0338618	0.15909	22	0.0338618	TRUE
GO:0072540 T-helper 17 cell lineage commitment	up in tumors	0.033902	1.95011	0.033902	0.159149	10	0.033902	TRUE
GO:0032691 negative regulation of interleukin-1 beta production	up in tumors	0.0339581	1.9235	0.0339581	0.159282	12	0.0339581	TRUE
GO:0043900 regulation of multi-organism process	up in tumors	0.0342155	1.825	0.0342155	0.160359	359	0.0342155	TRUE
GO:0098661 inorganic anion transmembrane transport	up in tumors	0.0342852	1.83037	0.0342852	0.160458	110	0.0342852	TRUE
GO:0002676 regulation of chronic inflammatory response	up in tumors	0.0342923	1.96071	0.0342923	0.160458	11	0.0342923	TRUE
GO:0032036 myosin heavy chain binding	up in tumors	0.0142776	2.36672	0.0142776	0.160475	13	0.0142776	TRUE
GO:0051153 regulation of striated muscle cell differentiation	up in tumors	0.03452	1.8314	0.03452	0.161392	84	0.03452	TRUE
GO:0060562 epithelial tube morphogenesis	up in tumors	0.0346485	1.81986	0.0346485	0.161823	303	0.0346485	TRUE
GO:0045823 positive regulation of heart contraction	up in tumors	0.0346929	1.84643	0.0346929	0.161823	34	0.0346929	TRUE
GO:0019884 antigen processing and presentation of exogenous antigen	up in tumors	0.0346965	1.82249	0.0346965	0.161823	164	0.0346965	TRUE
GO:0045078 positive regulation of interferon-gamma biosynthetic process	up in tumors	0.034777	1.93213	0.034777	0.162067	12	0.034777	TRUE
GO:0019229 regulation of vasoconstriction	up in tumors	0.0349754	1.83321	0.0349754	0.16286	57	0.0349754	TRUE
GO:0002446 neutrophil mediated immunity	up in tumors	0.0350053	1.85607	0.0350053	0.162868	25	0.0350053	TRUE
GO:2000052 positive regulation of non-canonical Wnt signaling pathway	up in tumors	0.0351488	1.91522	0.0351488	0.16338	11	0.0351488	TRUE
GO:0050702 interleukin-1 beta secretion	up in tumors	0.0351721	1.84617	0.0351721	0.16338	33	0.0351721	TRUE
GO:0051354 negative regulation of oxidoreductase activity	up in tumors	0.0352169	1.86474	0.0352169	0.163456	21	0.0352169	TRUE
GO:0048520 positive regulation of behavior	up in tumors	0.0352838	1.87697	0.0352838	0.163635	19	0.0352838	TRUE
GO:0003081 regulation of systemic arterial blood pressure by renin-angiotensin	up in tumors	0.035351	1.85766	0.035351	0.163815	23	0.035351	TRUE
GO:0045980 negative regulation of nucleotide metabolic process	up in tumors	0.0354231	1.82569	0.0354231	0.163942	57	0.0354231	TRUE
GO:0070169 positive regulation of biomineral tissue development	up in tumors	0.0354353	1.83765	0.0354353	0.163942	37	0.0354353	TRUE
GO:0043583 ear development	up in tumors	0.0354843	1.81091	0.0354843	0.164036	193	0.0354843	TRUE
GO:0031280 negative regulation of cyclase activity	up in tumors	0.0355718	1.86162	0.0355718	0.164309	23	0.0355718	TRUE
GO:0045744 negative regulation of G-protein coupled receptor protein signaling pathway	up in tumors	0.0356553	1.83368	0.0356553	0.164563	36	0.0356553	TRUE
GO:0001871 pattern binding	up in tumors	0.0150118	2.27889	0.0150118	0.165283	21	0.0150118	TRUE
GO:0030247 polysaccharide binding	up in tumors	0.0150118	2.27889	0.0150118	0.165283	21	0.0150118	TRUE
GO:0030027 lamellipodium	up in tumors	0.0259572	1.95083	0.0259572	0.165543	168	0.0259572	TRUE
GO:0098793 presynapse	up in tumors	0.026035	1.94691	0.026035	0.165543	273	0.026035	TRUE
GO:0045986 negative regulation of smooth muscle contraction	up in tumors	0.0359754	1.8783	0.0359754	0.165907	14	0.0359754	TRUE
GO:0007215 glutamate receptor signaling pathway	up in tumors	0.0360499	1.81352	0.0360499	0.165931	67	0.0360499	TRUE
GO:0045579 positive regulation of B cell differentiation	up in tumors	0.0360678	1.87886	0.0360678	0.165931	14	0.0360678	TRUE
GO:1903524 positive regulation of blood circulation	up in tumors	0.0360905	1.8108	0.0360905	0.165931	83	0.0360905	TRUE
GO:0010460 positive regulation of heart rate	up in tumors	0.0361348	1.84563	0.0361348	0.165931	22	0.0361348	TRUE
GO:0050961 detection of temperature stimulus involved in sensory perception	up in tumors	0.0361535	1.88181	0.0361535	0.165931	14	0.0361535	TRUE
GO:0050965 detection of temperature stimulus involved in sensory perception of pain	up in tumors	0.0361535	1.88181	0.0361535	0.165931	14	0.0361535	TRUE
GO:0097485 neuron projection guidance	up in tumors	0.0362061	1.80111	0.0362061	0.166041	216	0.0362061	TRUE
GO:0046847 filopodium assembly	up in tumors	0.036252	1.81565	0.036252	0.166059	52	0.036252	TRUE
GO:0034110 regulation of homotypic cell-cell adhesion	up in tumors	0.0362677	1.8399	0.0362677	0.166059	23	0.0362677	TRUE
GO:0014704 intercalated disc	up in tumors	0.0265118	1.96502	0.0265118	0.167	47	0.0265118	TRUE
GO:0048588 developmental cell growth	up in tumors	0.0365065	1.798	0.0365065	0.16702	187	0.0365065	TRUE
GO:0045124 regulation of bone resorption	up in tumors	0.0367158	1.82273	0.0367158	0.167844	33	0.0367158	TRUE
GO:0035850 epithelial cell differentiation involved in kidney development	up in tumors	0.0367869	1.81411	0.0367869	0.168036	46	0.0367869	TRUE
GO:2000406 positive regulation of T cell migration	up in tumors	0.0368729	1.85587	0.0368729	0.168294	20	0.0368729	TRUE
GO:0071294 cellular response to zinc ion	up in tumors	0.0369148	1.84456	0.0369148	0.168352	18	0.0369148	TRUE
GO:0035988 chondrocyte proliferation	up in tumors	0.0371066	1.88546	0.0371066	0.169094	13	0.0371066	TRUE
GO:0098657 import into cell	up in tumors	0.0371591	1.80186	0.0371591	0.169145	59	0.0371591	TRUE
GO:0048484 enteric nervous system development	up in tumors	0.0371767	1.91167	0.0371767	0.169145	10	0.0371767	TRUE
GO:0046888 negative regulation of hormone secretion	up in tumors	0.037243	1.80063	0.037243	0.169313	60	0.037243	TRUE
hsa05166 HTLV-I infection	up in tumors	0.0814509	1.39747	0.0814509	0.170089	248	0.0814509	TRUE
GO:2001239 regulation of extrinsic apoptotic signaling pathway in absence of ligand	up in tumors	0.0374997	1.80108	0.0374997	0.170245	48	0.0374997	TRUE
GO:0072224 metanephric glomerulus development	up in tumors	0.0375071	1.84636	0.0375071	0.170245	16	0.0375071	TRUE
GO:0014031 mesenchymal cell development	up in tumors	0.0376122	1.79319	0.0376122	0.170588	71	0.0376122	TRUE
GO:0042991 transcription factor import into nucleus	up in tumors	0.0376821	1.78945	0.0376821	0.17063	89	0.0376821	TRUE
GO:0060688 regulation of morphogenesis of a branching structure	up in tumors	0.0376864	1.80131	0.0376864	0.17063	52	0.0376864	TRUE
GO:0090197 positive regulation of chemokine secretion	up in tumors	0.0377105	1.93942	0.0377105	0.17063	10	0.0377105	TRUE
GO:0032994 protein-lipid complex	up in tumors	0.0274633	1.95192	0.0274633	0.171391	38	0.0274633	TRUE
GO:0001782 B cell homeostasis	up in tumors	0.0379651	1.82186	0.0379651	0.171648	25	0.0379651	TRUE
GO:0060039 pericardium development	up in tumors	0.0380753	1.82553	0.0380753	0.171934	20	0.0380753	TRUE
GO:0014854 response to inactivity	up in tumors	0.0381177	1.91271	0.0381177	0.171934	10	0.0381177	TRUE
GO:0002887 negative regulation of myeloid leukocyte mediated immunity	up in tumors	0.0381625	1.92377	0.0381625	0.171934	10	0.0381625	TRUE
GO:0030502 negative regulation of bone mineralization	up in tumors	0.0381741	1.84674	0.0381741	0.171934	17	0.0381741	TRUE
GO:0060541 respiratory system development	up in tumors	0.0381778	1.77724	0.0381778	0.171934	195	0.0381778	TRUE
GO:0007411 axon guidance	up in tumors	0.0382739	1.77553	0.0382739	0.172232	215	0.0382739	TRUE
GO:0036066 protein O-linked fucosylation	up in tumors	0.0383172	1.86633	0.0383172	0.172293	12	0.0383172	TRUE
GO:0086004 regulation of cardiac muscle cell contraction	up in tumors	0.0383726	1.81413	0.0383726	0.172407	27	0.0383726	TRUE
GO:0030205 dermatan sulfate metabolic process	up in tumors	0.0384246	1.85784	0.0384246	0.172506	13	0.0384246	TRUE
GO:0033604 negative regulation of catecholamine secretion	up in tumors	0.0386247	1.87343	0.0386247	0.17327	12	0.0386247	TRUE
GO:0048839 inner ear development	up in tumors	0.0387097	1.77166	0.0387097	0.173516	167	0.0387097	TRUE
GO:0001964 startle response	up in tumors	0.0387599	1.80505	0.0387599	0.173606	25	0.0387599	TRUE
GO:0071496 cellular response to external stimulus	up in tumors	0.0388005	1.76849	0.0388005	0.173653	254	0.0388005	TRUE
GO:0097066 response to thyroid hormone	up in tumors	0.038866	1.8108	0.038866	0.173811	21	0.038866	TRUE
GO:0045187 regulation of circadian sleep/wake cycle, sleep	up in tumors	0.0389197	1.82774	0.0389197	0.173916	18	0.0389197	TRUE
GO:0043369 CD4-positive or CD8-positive, alpha-beta T cell lineage commitment	up in tumors	0.0390144	1.83565	0.0390144	0.174204	16	0.0390144	TRUE
GO:0051091 positive regulation of sequence-specific DNA binding transcription factor activity	up in tumors	0.0391002	1.76545	0.0391002	0.174452	226	0.0391002	TRUE
GO:0010613 positive regulation of cardiac muscle hypertrophy	up in tumors	0.039193	1.81183	0.039193	0.174595	23	0.039193	TRUE
GO:0014742 positive regulation of muscle hypertrophy	up in tumors	0.039193	1.81183	0.039193	0.174595	23	0.039193	TRUE
GO:0002040 sprouting angiogenesis	up in tumors	0.0392386	1.7741	0.0392386	0.174663	69	0.0392386	TRUE
GO:0045776 negative regulation of blood pressure	up in tumors	0.0392977	1.782	0.0392977	0.174791	43	0.0392977	TRUE
GO:0060351 cartilage development involved in endochondral bone morphogenesis	up in tumors	0.0393922	1.80579	0.0393922	0.174975	22	0.0393922	TRUE
GO:0014850 response to muscle activity	up in tumors	0.0394345	1.82266	0.0394345	0.174975	19	0.0394345	TRUE
GO:0042267 natural killer cell mediated cytotoxicity	up in tumors	0.0394682	1.77522	0.0394682	0.174975	52	0.0394682	TRUE
GO:1904994 regulation of leukocyte adhesion to vascular endothelial cell	up in tumors	0.0394797	1.87423	0.0394797	0.174975	10	0.0394797	TRUE
GO:0033623 regulation of integrin activation	up in tumors	0.0395088	1.89058	0.0395088	0.174975	10	0.0395088	TRUE
GO:0003171 atrioventricular valve development	up in tumors	0.0395212	1.79667	0.0395212	0.174975	24	0.0395212	TRUE
GO:0050954 sensory perception of mechanical stimulus	up in tumors	0.0396216	1.76121	0.0396216	0.175285	152	0.0396216	TRUE
GO:0051668 localization within membrane	up in tumors	0.0397191	1.76793	0.0397191	0.175581	66	0.0397191	TRUE
GO:0036293 response to decreased oxygen levels	up in tumors	0.0397684	1.75664	0.0397684	0.175664	285	0.0397684	TRUE
GO:1900120 regulation of receptor binding	up in tumors	0.0398747	1.82534	0.0398747	0.175999	17	0.0398747	TRUE
GO:0002664 regulation of T cell tolerance induction	up in tumors	0.040074	1.90743	0.040074	0.176743	10	0.040074	TRUE
GO:0031402 sodium ion binding	up in tumors	0.0162689	2.33846	0.0162689	0.177314	12	0.0162689	TRUE
GO:0044130 negative regulation of growth of symbiont in host	up in tumors	0.040355	1.83473	0.040355	0.177846	14	0.040355	TRUE
GO:1900180 regulation of protein localization to nucleus	up in tumors	0.0404516	1.74985	0.0404516	0.178135	210	0.0404516	TRUE
GO:0034123 positive regulation of toll-like receptor signaling pathway	up in tumors	0.0405113	1.79966	0.0405113	0.178173	19	0.0405113	TRUE
GO:0046068 cGMP metabolic process	up in tumors	0.0405221	1.76693	0.0405221	0.178173	46	0.0405221	TRUE
GO:0030832 regulation of actin filament length	up in tumors	0.0405618	1.74992	0.0405618	0.178212	161	0.0405618	TRUE
GO:0035023 regulation of Rho protein signal transduction	up in tumors	0.0405943	1.75203	0.0405943	0.178219	109	0.0405943	TRUE
GO:0007585 respiratory gaseous exchange	up in tumors	0.040707	1.75713	0.040707	0.178482	67	0.040707	TRUE
GO:0045346 regulation of MHC class II biosynthetic process	up in tumors	0.0407163	1.842	0.0407163	0.178482	13	0.0407163	TRUE
GO:0019934 cGMP-mediated signaling	up in tumors	0.0408453	1.83428	0.0408453	0.178912	12	0.0408453	TRUE
GO:0050706 regulation of interleukin-1 beta secretion	up in tumors	0.0409392	1.77909	0.0409392	0.179187	26	0.0409392	TRUE
GO:0023023 MHC protein complex binding	up in tumors	0.0166406	2.21367	0.0166406	0.179552	19	0.0166406	TRUE
GO:0022410 circadian sleep/wake cycle process	up in tumors	0.041097	1.78689	0.041097	0.179741	23	0.041097	TRUE
GO:0046636 negative regulation of alpha-beta T cell activation	up in tumors	0.0411747	1.79285	0.0411747	0.179899	21	0.0411747	TRUE
GO:0043568 positive regulation of insulin-like growth factor receptor signaling pathway	up in tumors	0.0411995	1.87562	0.0411995	0.179899	10	0.0411995	TRUE
GO:0050651 dermatan sulfate proteoglycan biosynthetic process	up in tumors	0.0412268	1.8064	0.0412268	0.179899	15	0.0412268	TRUE
GO:0014046 dopamine secretion	up in tumors	0.0414222	1.78472	0.0414222	0.180478	20	0.0414222	TRUE
GO:0014059 regulation of dopamine secretion	up in tumors	0.0414222	1.78472	0.0414222	0.180478	20	0.0414222	TRUE
GO:0001666 response to hypoxia	up in tumors	0.0415305	1.73646	0.0415305	0.180771	277	0.0415305	TRUE
GO:0030323 respiratory tube development	up in tumors	0.0415521	1.73838	0.0415521	0.180771	173	0.0415521	TRUE
GO:0030324 lung development	up in tumors	0.0417504	1.73629	0.0417504	0.181496	169	0.0417504	TRUE
GO:0060317 cardiac epithelial to mesenchymal transition	up in tumors	0.0418032	1.76721	0.0418032	0.181588	29	0.0418032	TRUE
GO:0032727 positive regulation of interferon-alpha production	up in tumors	0.0419331	1.80551	0.0419331	0.182016	14	0.0419331	TRUE
GO:0035025 positive regulation of Rho protein signal transduction	up in tumors	0.0419807	1.81272	0.0419807	0.182085	13	0.0419807	TRUE
GO:0001725 stress fiber	up in tumors	0.0297341	1.90864	0.0297341	0.182189	49	0.0297341	TRUE
GO:0097517 contractile actin filament bundle	up in tumors	0.0297341	1.90864	0.0297341	0.182189	49	0.0297341	TRUE
GO:0086009 membrane repolarization	up in tumors	0.0420741	1.75537	0.0420741	0.182353	36	0.0420741	TRUE
GO:0051057 positive regulation of small GTPase mediated signal transduction	up in tumors	0.0422548	1.75175	0.0422548	0.182931	40	0.0422548	TRUE
GO:0010862 positive regulation of pathway-restricted SMAD protein phosphorylation	up in tumors	0.0422709	1.74452	0.0422709	0.182931	47	0.0422709	TRUE
GO:1902547 regulation of cellular response to vascular endothelial growth factor stimulus	up in tumors	0.0423228	1.81509	0.0423228	0.183018	12	0.0423228	TRUE
GO:1903306 negative regulation of regulated secretory pathway	up in tumors	0.0423942	1.77573	0.0423942	0.183083	22	0.0423942	TRUE
GO:0014823 response to activity	up in tumors	0.0424014	1.73924	0.0424014	0.183083	60	0.0424014	TRUE
GO:0030041 actin filament polymerization	up in tumors	0.042448	1.72863	0.042448	0.183147	157	0.042448	TRUE
GO:0032757 positive regulation of interleukin-8 production	up in tumors	0.0424802	1.74633	0.0424802	0.183148	41	0.0424802	TRUE
GO:0006821 chloride transport	up in tumors	0.0426003	1.72976	0.0426003	0.183529	102	0.0426003	TRUE
GO:0072523 purine-containing compound catabolic process	up in tumors	0.0427515	1.73637	0.0427515	0.184042	53	0.0427515	TRUE
GO:0055078 sodium ion homeostasis	up in tumors	0.0428357	1.74501	0.0428357	0.184267	45	0.0428357	TRUE
GO:0010829 negative regulation of glucose transport	up in tumors	0.042885	1.7939	0.042885	0.184342	16	0.042885	TRUE
GO:0010644 cell communication by electrical coupling	up in tumors	0.0431356	1.75799	0.0431356	0.184958	25	0.0431356	TRUE
GO:0060395 SMAD protein signal transduction	up in tumors	0.0431487	1.731	0.0431487	0.184958	57	0.0431487	TRUE
GO:0051341 regulation of oxidoreductase activity	up in tumors	0.0431515	1.72623	0.0431515	0.184958	82	0.0431515	TRUE
GO:0002763 positive regulation of myeloid leukocyte differentiation	up in tumors	0.0431569	1.73338	0.0431569	0.184958	48	0.0431569	TRUE
GO:0008361 regulation of cell size	up in tumors	0.043244	1.71942	0.043244	0.185194	164	0.043244	TRUE
GO:0090036 regulation of protein kinase C signaling	up in tumors	0.0432925	1.7819	0.0432925	0.185263	14	0.0432925	TRUE
GO:0097503 sialylation	up in tumors	0.0434094	1.76334	0.0434094	0.185567	20	0.0434094	TRUE
GO:0090100 positive regulation of transmembrane receptor protein serine/threonine kinase signaling pathway	up in tumors	0.043472	1.72099	0.043472	0.185567	97	0.043472	TRUE
GO:0060384 innervation	up in tumors	0.0434735	1.75264	0.0434735	0.185567	24	0.0434735	TRUE
GO:0048863 stem cell differentiation	up in tumors	0.0434922	1.71688	0.0434922	0.185567	163	0.0434922	TRUE
GO:0051492 regulation of stress fiber assembly	up in tumors	0.0435621	1.72384	0.0435621	0.185613	66	0.0435621	TRUE
GO:0010575 positive regulation of vascular endothelial growth factor production	up in tumors	0.0435676	1.75309	0.0435676	0.185613	26	0.0435676	TRUE
GO:0048641 regulation of skeletal muscle tissue development	up in tumors	0.0436765	1.72975	0.0436765	0.18594	48	0.0436765	TRUE
GO:0051818 disruption of cells of other organism involved in symbiotic interaction	up in tumors	0.0438195	1.79117	0.0438195	0.186194	12	0.0438195	TRUE
GO:0051883 killing of cells in other organism involved in symbiotic interaction	up in tumors	0.0438195	1.79117	0.0438195	0.186194	12	0.0438195	TRUE
GO:1905207 regulation of cardiocyte differentiation	up in tumors	0.0438333	1.7409	0.0438333	0.186194	33	0.0438333	TRUE
GO:0046716 muscle cell cellular homeostasis	up in tumors	0.0440629	1.75356	0.0440629	0.186913	19	0.0440629	TRUE
GO:0030212 hyaluronan metabolic process	up in tumors	0.0440673	1.73063	0.0440673	0.186913	36	0.0440673	TRUE
GO:0046579 positive regulation of Ras protein signal transduction	up in tumors	0.0441237	1.73648	0.0441237	0.187014	34	0.0441237	TRUE
GO:0007498 mesoderm development	up in tumors	0.044193	1.71135	0.044193	0.187171	122	0.044193	TRUE
GO:0070232 regulation of T cell apoptotic process	up in tumors	0.0442301	1.73227	0.0442301	0.18719	31	0.0442301	TRUE
GO:0050688 regulation of defense response to virus	up in tumors	0.0448121	1.70774	0.0448121	0.18934	82	0.0448121	TRUE
GO:0031952 regulation of protein autophosphorylation	up in tumors	0.0448487	1.72479	0.0448487	0.18934	37	0.0448487	TRUE
GO:0055067 monovalent inorganic cation homeostasis	up in tumors	0.0448672	1.70368	0.0448672	0.18934	137	0.0448672	TRUE
GO:0060291 long-term synaptic potentiation	up in tumors	0.0448697	1.71773	0.0448697	0.18934	48	0.0448697	TRUE
GO:0005217 intracellular ligand-gated ion channel activity	up in tumors	0.0177354	2.15715	0.0177354	0.18947	28	0.0177354	TRUE
GO:0045061 thymic T cell selection	up in tumors	0.0449416	1.74915	0.0449416	0.189505	20	0.0449416	TRUE
GO:0034394 protein localization to cell surface	up in tumors	0.0449853	1.71521	0.0449853	0.18955	48	0.0449853	TRUE
GO:0032413 negative regulation of ion transmembrane transporter activity	up in tumors	0.0450378	1.71545	0.0450378	0.189633	48	0.0450378	TRUE
GO:0003279 cardiac septum development	up in tumors	0.0450941	1.70309	0.0450941	0.189731	96	0.0450941	TRUE
GO:0005901 caveola	up in tumors	0.0312777	1.87862	0.0312777	0.18992	71	0.0312777	TRUE
GO:0043123 positive regulation of I-kappaB kinase/NF-kappaB signaling	up in tumors	0.0452888	1.69722	0.0452888	0.190298	177	0.0452888	TRUE
GO:0042312 regulation of vasodilation	up in tumors	0.0452949	1.7141	0.0452949	0.190298	44	0.0452949	TRUE
GO:0017022 myosin binding	up in tumors	0.0181266	2.12089	0.0181266	0.190451	61	0.0181266	TRUE
GO:0052813 phosphatidylinositol bisphosphate kinase activity	up in tumors	0.0181802	2.11863	0.0181802	0.190451	65	0.0181802	TRUE
GO:0045444 fat cell differentiation	up in tumors	0.0455275	1.6943	0.0455275	0.191136	196	0.0455275	TRUE
GO:0086002 cardiac muscle cell action potential involved in contraction	up in tumors	0.0457059	1.71484	0.0457059	0.191745	36	0.0457059	TRUE
GO:0055072 iron ion homeostasis	up in tumors	0.045857	1.69939	0.045857	0.192239	68	0.045857	TRUE
GO:0001931 uropod	up in tumors	0.032312	1.9488	0.032312	0.192728	12	0.032312	TRUE
GO:0031254 cell trailing edge	up in tumors	0.032312	1.9488	0.032312	0.192728	12	0.032312	TRUE
GO:0009620 response to fungus	up in tumors	0.0460268	1.70904	0.0460268	0.19281	41	0.0460268	TRUE
GO:2000027 regulation of organ morphogenesis	up in tumors	0.0463199	1.68516	0.0463199	0.193897	243	0.0463199	TRUE
GO:0098751 bone cell development	up in tumors	0.0463697	1.71176	0.0463697	0.193965	32	0.0463697	TRUE
GO:0090303 positive regulation of wound healing	up in tumors	0.046606	1.69845	0.046606	0.194651	46	0.046606	TRUE
GO:0003181 atrioventricular valve morphogenesis	up in tumors	0.0466142	1.72077	0.0466142	0.194651	21	0.0466142	TRUE
GO:0034332 adherens junction organization	up in tumors	0.0466601	1.68515	0.0466601	0.194651	118	0.0466601	TRUE
GO:0035094 response to nicotine	up in tumors	0.0466688	1.69846	0.0466688	0.194651	44	0.0466688	TRUE
GO:0030431 sleep	up in tumors	0.0467782	1.70678	0.0467782	0.194966	33	0.0467782	TRUE
GO:0050974 detection of mechanical stimulus involved in sensory perception	up in tumors	0.0469476	1.71835	0.0469476	0.195517	24	0.0469476	TRUE
GO:0007588 excretion	up in tumors	0.0469785	1.68981	0.0469785	0.195517	63	0.0469785	TRUE
GO:0032725 positive regulation of granulocyte macrophage colony-stimulating factor production	up in tumors	0.0470746	1.75895	0.0470746	0.195657	13	0.0470746	TRUE
GO:0002720 positive regulation of cytokine production involved in immune response	up in tumors	0.04708	1.70319	0.04708	0.195657	32	0.04708	TRUE
GO:0090195 chemokine secretion	up in tumors	0.0472313	1.7807	0.0472313	0.196145	12	0.0472313	TRUE
GO:0003254 regulation of membrane depolarization	up in tumors	0.0474467	1.69314	0.0474467	0.196699	39	0.0474467	TRUE
GO:0060134 prepulse inhibition	up in tumors	0.0474766	1.74645	0.0474766	0.196699	12	0.0474766	TRUE
GO:0009311 oligosaccharide metabolic process	up in tumors	0.0474975	1.68199	0.0474975	0.196699	67	0.0474975	TRUE
GO:0030825 positive regulation of cGMP metabolic process	up in tumors	0.0475083	1.71515	0.0475083	0.196699	21	0.0475083	TRUE
GO:0043374 CD8-positive, alpha-beta T cell differentiation	up in tumors	0.0475356	1.76239	0.0475356	0.196699	11	0.0475356	TRUE
GO:0045601 regulation of endothelial cell differentiation	up in tumors	0.0477775	1.69997	0.0477775	0.197522	27	0.0477775	TRUE
GO:0006837 serotonin transport	up in tumors	0.0478031	1.74955	0.0478031	0.197522	15	0.0478031	TRUE
GO:0098656 anion transmembrane transport	up in tumors	0.0478378	1.67045	0.0478378	0.197524	186	0.0478378	TRUE
GO:0051350 negative regulation of lyase activity	up in tumors	0.0478807	1.7078	0.0478807	0.197559	25	0.0478807	TRUE
GO:0071230 cellular response to amino acid stimulus	up in tumors	0.0480533	1.67941	0.0480533	0.19813	54	0.0480533	TRUE
GO:0048266 behavioral response to pain	up in tumors	0.0481392	1.74736	0.0481392	0.198342	13	0.0481392	TRUE
GO:0071526 semaphorin-plexin signaling pathway	up in tumors	0.048234	1.6856	0.048234	0.19859	36	0.048234	TRUE
GO:0045923 positive regulation of fatty acid metabolic process	up in tumors	0.0483869	1.6901	0.0483869	0.199078	28	0.0483869	TRUE
GO:0045624 positive regulation of T-helper cell differentiation	up in tumors	0.0485312	1.70697	0.0485312	0.199447	20	0.0485312	TRUE
GO:0003229 ventricular cardiac muscle tissue development	up in tumors	0.0485833	1.67612	0.0485833	0.199447	52	0.0485833	TRUE
GO:0002090 regulation of receptor internalization	up in tumors	0.0485892	1.68826	0.0485892	0.199447	35	0.0485892	TRUE
GO:0007179 transforming growth factor beta receptor signaling pathway	up in tumors	0.0486342	1.66312	0.0486342	0.199447	162	0.0486342	TRUE
GO:0045661 regulation of myoblast differentiation	up in tumors	0.0486499	1.67711	0.0486499	0.199447	46	0.0486499	TRUE
GO:0014033 neural crest cell differentiation	up in tumors	0.0488002	1.6678	0.0488002	0.199843	74	0.0488002	TRUE
GO:0044126 regulation of growth of symbiont in host	up in tumors	0.0488158	1.72717	0.0488158	0.199843	15	0.0488158	TRUE
GO:0042246 tissue regeneration	up in tumors	0.0489187	1.67487	0.0489187	0.200122	50	0.0489187	TRUE
GO:0046456 icosanoid biosynthetic process	up in tumors	0.0492089	1.67572	0.0492089	0.201166	42	0.0492089	TRUE
GO:0060076 excitatory synapse	up in tumors	0.0341176	1.82995	0.0341176	0.201713	155	0.0341176	TRUE
GO:0090196 regulation of chemokine secretion	up in tumors	0.0494503	1.76866	0.0494503	0.201947	11	0.0494503	TRUE
GO:0034776 response to histamine	up in tumors	0.0495222	1.73264	0.0495222	0.201947	11	0.0495222	TRUE
GO:0045995 regulation of embryonic development	up in tumors	0.0495396	1.65694	0.0495396	0.201947	114	0.0495396	TRUE
GO:0007528 neuromuscular junction development	up in tumors	0.0495401	1.66944	0.0495401	0.201947	40	0.0495401	TRUE
GO:0032233 positive regulation of actin filament bundle assembly	up in tumors	0.049606	1.66568	0.049606	0.202073	48	0.049606	TRUE
GO:2000831 regulation of steroid hormone secretion	up in tumors	0.0496691	1.71169	0.0496691	0.202102	18	0.0496691	TRUE
GO:2001236 regulation of extrinsic apoptotic signaling pathway	up in tumors	0.0496834	1.65315	0.0496834	0.202102	154	0.0496834	TRUE
hsa05206 MicroRNAs in cancer	up in tumors	0.0999126	1.28463	0.0999126	0.20268	166	0.0999126	TRUE
GO:0051489 regulation of filopodium assembly	up in tumors	0.0500549	1.66663	0.0500549	0.203469	38	0.0500549	TRUE
GO:0045334 clathrin-coated endocytic vesicle	up in tumors	0.0347295	1.83407	0.0347295	0.203545	61	0.0347295	TRUE
GO:1900449 regulation of glutamate receptor signaling pathway	up in tumors	0.0501144	1.67365	0.0501144	0.203568	28	0.0501144	TRUE
GO:0001553 luteinization	up in tumors	0.0502811	1.76243	0.0502811	0.204101	10	0.0502811	TRUE
GO:0090025 regulation of monocyte chemotaxis	up in tumors	0.0503333	1.7007	0.0503333	0.204169	20	0.0503333	TRUE
GO:0046006 regulation of activated T cell proliferation	up in tumors	0.0504786	1.66568	0.0504786	0.204484	37	0.0504786	TRUE
GO:0061082 myeloid leukocyte cytokine production	up in tumors	0.050482	1.68249	0.050482	0.204484	22	0.050482	TRUE
GO:0034695 response to prostaglandin E	up in tumors	0.0505334	1.67846	0.0505334	0.204548	23	0.0505334	TRUE
GO:0030208 dermatan sulfate biosynthetic process	up in tumors	0.0506016	1.72088	0.0506016	0.204681	12	0.0506016	TRUE
GO:0008064 regulation of actin polymerization or depolymerization	up in tumors	0.05073	1.64273	0.05073	0.205056	160	0.05073	TRUE
GO:0042228 interleukin-8 biosynthetic process	up in tumors	0.0509728	1.70989	0.0509728	0.205893	13	0.0509728	TRUE
GO:0090330 regulation of platelet aggregation	up in tumors	0.051056	1.6872	0.051056	0.206085	16	0.051056	TRUE
GO:0071379 cellular response to prostaglandin stimulus	up in tumors	0.0511793	1.67364	0.0511793	0.206437	23	0.0511793	TRUE
GO:0050856 regulation of T cell receptor signaling pathway	up in tumors	0.0513045	1.66098	0.0513045	0.206798	29	0.0513045	TRUE
GO:2001257 regulation of cation channel activity	up in tumors	0.0513534	1.64115	0.0513534	0.20685	84	0.0513534	TRUE
GO:0050995 negative regulation of lipid catabolic process	up in tumors	0.0514943	1.68144	0.0514943	0.207217	21	0.0514943	TRUE
GO:0045414 regulation of interleukin-8 biosynthetic process	up in tumors	0.0515165	1.71282	0.0515165	0.207217	12	0.0515165	TRUE
GO:0007422 peripheral nervous system development	up in tumors	0.05156	1.64145	0.05156	0.207247	69	0.05156	TRUE
GO:0008021 synaptic vesicle	up in tumors	0.0359835	1.80701	0.0359835	0.207872	126	0.0359835	TRUE
GO:0030133 transport vesicle	up in tumors	0.0360846	1.80091	0.0360846	0.207872	335	0.0360846	TRUE
GO:0048245 eosinophil chemotaxis	up in tumors	0.0517936	1.71208	0.0517936	0.208041	11	0.0517936	TRUE
GO:0060828 regulation of canonical Wnt signaling pathway	up in tumors	0.052097	1.6282	0.052097	0.209114	231	0.052097	TRUE
GO:0021885 forebrain cell migration	up in tumors	0.0522217	1.63783	0.0522217	0.209469	55	0.0522217	TRUE
GO:0003156 regulation of animal organ formation	up in tumors	0.0523063	1.65535	0.0523063	0.209662	32	0.0523063	TRUE
GO:0050690 regulation of defense response to virus by virus	up in tumors	0.0524285	1.65111	0.0524285	0.210006	28	0.0524285	TRUE
GO:0060914 heart formation	up in tumors	0.052503	1.6634	0.052503	0.210158	21	0.052503	TRUE
GO:0044381 glucose import in response to insulin stimulus	up in tumors	0.0526286	1.67985	0.0526286	0.210258	18	0.0526286	TRUE
GO:2001273 regulation of glucose import in response to insulin stimulus	up in tumors	0.0526286	1.67985	0.0526286	0.210258	18	0.0526286	TRUE
GO:0045833 negative regulation of lipid metabolic process	up in tumors	0.052701	1.63031	0.052701	0.210258	74	0.052701	TRUE
GO:0048568 embryonic organ development	up in tumors	0.0527262	1.6208	0.0527262	0.210258	406	0.0527262	TRUE
GO:0086014 atrial cardiac muscle cell action potential	up in tumors	0.0527836	1.68306	0.0527836	0.210258	14	0.0527836	TRUE
GO:0086026 atrial cardiac muscle cell to AV node cell signaling	up in tumors	0.0527836	1.68306	0.0527836	0.210258	14	0.0527836	TRUE
GO:0086066 atrial cardiac muscle cell to AV node cell communication	up in tumors	0.0527836	1.68306	0.0527836	0.210258	14	0.0527836	TRUE
GO:1901099 negative regulation of signal transduction in absence of ligand	up in tumors	0.0528971	1.64156	0.0528971	0.21042	34	0.0528971	TRUE
GO:2001240 negative regulation of extrinsic apoptotic signaling pathway in absence of ligand	up in tumors	0.0528971	1.64156	0.0528971	0.21042	34	0.0528971	TRUE
GO:2000108 positive regulation of leukocyte apoptotic process	up in tumors	0.0529934	1.6479	0.0529934	0.210657	26	0.0529934	TRUE
GO:0045663 positive regulation of myoblast differentiation	up in tumors	0.0530578	1.66046	0.0530578	0.210715	19	0.0530578	TRUE
GO:0003214 cardiac left ventricle morphogenesis	up in tumors	0.0531093	1.69177	0.0531093	0.210715	14	0.0531093	TRUE
GO:0051817 modification of morphology or physiology of other organism involved in symbiotic interaction	up in tumors	0.0531178	1.62435	0.0531178	0.210715	87	0.0531178	TRUE
GO:0009991 response to extracellular stimulus	up in tumors	0.0534134	1.61444	0.0534134	0.211742	413	0.0534134	TRUE
GO:2001014 regulation of skeletal muscle cell differentiation	up in tumors	0.0535123	1.66608	0.0535123	0.211988	17	0.0535123	TRUE
GO:0007494 midgut development	up in tumors	0.0536535	1.69095	0.0536535	0.212332	12	0.0536535	TRUE
GO:0050849 negative regulation of calcium-mediated signaling	up in tumors	0.0536889	1.65952	0.0536889	0.212332	17	0.0536889	TRUE
GO:0045073 regulation of chemokine biosynthetic process	up in tumors	0.0537098	1.67497	0.0537098	0.212332	13	0.0537098	TRUE
GO:0048535 lymph node development	up in tumors	0.0540663	1.66272	0.0540663	0.213595	16	0.0540663	TRUE
GO:0002467 germinal center formation	up in tumors	0.0541288	1.66178	0.0541288	0.213696	15	0.0541288	TRUE
GO:0051930 regulation of sensory perception of pain	up in tumors	0.0543328	1.63368	0.0543328	0.214207	30	0.0543328	TRUE
GO:0051931 regulation of sensory perception	up in tumors	0.0543328	1.63368	0.0543328	0.214207	30	0.0543328	TRUE
GO:0046320 regulation of fatty acid oxidation	up in tumors	0.0544288	1.63445	0.0544288	0.214439	28	0.0544288	TRUE
hsa05215 Prostate cancer	up in tumors	0.108732	1.23737	0.108732	0.214444	97	0.108732	TRUE
GO:0045408 regulation of interleukin-6 biosynthetic process	up in tumors	0.0545357	1.66079	0.0545357	0.214713	15	0.0545357	TRUE
GO:0002831 regulation of response to biotic stimulus	up in tumors	0.0546435	1.60737	0.0546435	0.214991	128	0.0546435	TRUE
GO:0046850 regulation of bone remodeling	up in tumors	0.0547798	1.6206	0.0547798	0.21538	42	0.0547798	TRUE
GO:1905331 negative regulation of morphogenesis of an epithelium	up in tumors	0.0550511	1.6578	0.0550511	0.216285	17	0.0550511	TRUE
GO:0045668 negative regulation of osteoblast differentiation	up in tumors	0.055085	1.61914	0.055085	0.216285	38	0.055085	TRUE
GO:0022029 telencephalon cell migration	up in tumors	0.0551697	1.61102	0.0551697	0.21647	52	0.0551697	TRUE
GO:0071711 basement membrane organization	up in tumors	0.0554294	1.64683	0.0554294	0.217341	16	0.0554294	TRUE
GO:0010743 regulation of macrophage derived foam cell differentiation	up in tumors	0.0555109	1.62352	0.0555109	0.2175	29	0.0555109	TRUE
GO:1903427 negative regulation of reactive oxygen species biosynthetic process	up in tumors	0.0555456	1.64493	0.0555456	0.2175	17	0.0555456	TRUE
GO:0005245 voltage-gated calcium channel activity	up in tumors	0.0212341	2.06483	0.0212341	0.218705	41	0.0212341	TRUE
GO:0030551 cyclic nucleotide binding	up in tumors	0.0212826	2.06463	0.0212826	0.218705	37	0.0212826	TRUE
GO:0048557 embryonic digestive tract morphogenesis	up in tumors	0.0559379	1.6383	0.0559379	0.218887	18	0.0559379	TRUE
GO:0043010 camera-type eye development	up in tumors	0.0560004	1.5919	0.0560004	0.218983	276	0.0560004	TRUE
GO:0060041 retina development in camera-type eye	up in tumors	0.0560939	1.59409	0.0560939	0.2192	131	0.0560939	TRUE
GO:0007389 pattern specification process	up in tumors	0.0561412	1.58974	0.0561412	0.219236	423	0.0561412	TRUE
GO:0043267 negative regulation of potassium ion transport	up in tumors	0.0561925	1.61755	0.0561925	0.219254	26	0.0561925	TRUE
GO:0001914 regulation of T cell mediated cytotoxicity	up in tumors	0.0562488	1.62355	0.0562488	0.219254	21	0.0562488	TRUE
GO:0034113 heterotypic cell-cell adhesion	up in tumors	0.0562599	1.60689	0.0562599	0.219254	46	0.0562599	TRUE
GO:0008038 neuron recognition	up in tumors	0.0563901	1.61169	0.0563901	0.219583	32	0.0563901	TRUE
GO:1990267 response to transition metal nanoparticle	up in tumors	0.0564206	1.59146	0.0564206	0.219583	123	0.0564206	TRUE
GO:0071354 cellular response to interleukin-6	up in tumors	0.0567283	1.61599	0.0567283	0.220631	23	0.0567283	TRUE
GO:0046677 response to antibiotic	up in tumors	0.0570081	1.59903	0.0570081	0.22157	40	0.0570081	TRUE
GO:0086005 ventricular cardiac muscle cell action potential	up in tumors	0.0571329	1.61582	0.0571329	0.221858	24	0.0571329	TRUE
GO:0099623 regulation of cardiac muscle cell membrane repolarization	up in tumors	0.0571592	1.61809	0.0571592	0.221858	21	0.0571592	TRUE
GO:0070231 T cell apoptotic process	up in tumors	0.0572153	1.59457	0.0572153	0.221926	45	0.0572153	TRUE
GO:0032386 regulation of intracellular transport	up in tumors	0.0573043	1.57938	0.0573043	0.222122	452	0.0573043	TRUE
GO:0045335 phagocytic vesicle	up in tumors	0.0395546	1.76724	0.0395546	0.222554	87	0.0395546	TRUE
GO:0005767 secondary lysosome	up in tumors	0.0395693	1.83121	0.0395693	0.222554	14	0.0395693	TRUE
GO:0042641 actomyosin	up in tumors	0.0396239	1.77156	0.0396239	0.222554	59	0.0396239	TRUE
GO:0003179 heart valve morphogenesis	up in tumors	0.0574717	1.59709	0.0574717	0.222621	35	0.0574717	TRUE
GO:0051450 myoblast proliferation	up in tumors	0.0575732	1.63982	0.0575732	0.222864	14	0.0575732	TRUE
GO:0006801 superoxide metabolic process	up in tumors	0.0576571	1.58878	0.0576571	0.223039	56	0.0576571	TRUE
GO:0061351 neural precursor cell proliferation	up in tumors	0.0578358	1.579	0.0578358	0.223346	125	0.0578358	TRUE
GO:0006910 phagocytosis, recognition	up in tumors	0.0578416	1.64649	0.0578416	0.223346	15	0.0578416	TRUE
GO:0002755 MyD88-dependent toll-like receptor signaling pathway	up in tumors	0.0578527	1.59747	0.0578527	0.223346	33	0.0578527	TRUE
GO:0016048 detection of temperature stimulus	up in tumors	0.0579447	1.6169	0.0579447	0.223551	18	0.0579447	TRUE
GO:0050774 negative regulation of dendrite morphogenesis	up in tumors	0.0581358	1.62573	0.0581358	0.224016	15	0.0581358	TRUE
GO:0097067 cellular response to thyroid hormone stimulus	up in tumors	0.0581526	1.6247	0.0581526	0.224016	14	0.0581526	TRUE
GO:0003170 heart valve development	up in tumors	0.058221	1.58811	0.058221	0.224016	39	0.058221	TRUE
GO:0061387 regulation of extent of cell growth	up in tumors	0.0582509	1.57664	0.0582509	0.224016	99	0.0582509	TRUE
GO:2000241 regulation of reproductive process	up in tumors	0.0582597	1.57606	0.0582597	0.224016	119	0.0582597	TRUE
GO:0003272 endocardial cushion formation	up in tumors	0.0584105	1.60476	0.0584105	0.224446	22	0.0584105	TRUE
GO:0051092 positive regulation of NF-kappaB transcription factor activity	up in tumors	0.0588205	1.57033	0.0588205	0.225834	131	0.0588205	TRUE
GO:1901565 organonitrogen compound catabolic process	up in tumors	0.0588855	1.56626	0.0588855	0.225834	347	0.0588855	TRUE
GO:0097479 synaptic vesicle localization	up in tumors	0.0588895	1.56987	0.0588895	0.225834	121	0.0588895	TRUE
GO:0032736 positive regulation of interleukin-13 production	up in tumors	0.0591326	1.62193	0.0591326	0.226616	14	0.0591326	TRUE
GO:0072538 T-helper 17 type immune response	up in tumors	0.0593096	1.61586	0.0593096	0.227061	17	0.0593096	TRUE
GO:0010872 regulation of cholesterol esterification	up in tumors	0.0593276	1.64797	0.0593276	0.227061	11	0.0593276	TRUE
GO:0046934 phosphatidylinositol-4,5-bisphosphate 3-kinase activity	up in tumors	0.0223108	2.0326	0.0223108	0.227107	62	0.0223108	TRUE
GO:0001975 response to amphetamine	up in tumors	0.0594846	1.58434	0.0594846	0.227511	28	0.0594846	TRUE
GO:0061318 renal filtration cell differentiation	up in tumors	0.0596209	1.60333	0.0596209	0.22773	19	0.0596209	TRUE
GO:0072112 glomerular visceral epithelial cell differentiation	up in tumors	0.0596209	1.60333	0.0596209	0.22773	19	0.0596209	TRUE
GO:0043433 negative regulation of sequence-specific DNA binding transcription factor activity	up in tumors	0.0598617	1.56161	0.0598617	0.228498	129	0.0598617	TRUE
GO:0060343 trabecula formation	up in tumors	0.0599843	1.58806	0.0599843	0.228664	25	0.0599843	TRUE
GO:0045332 phospholipid translocation	up in tumors	0.0599847	1.59046	0.0599847	0.228664	22	0.0599847	TRUE
GO:0035107 appendage morphogenesis	up in tumors	0.0600982	1.55883	0.0600982	0.228794	146	0.0600982	TRUE
GO:0035108 limb morphogenesis	up in tumors	0.0600982	1.55883	0.0600982	0.228794	146	0.0600982	TRUE
GO:0005924 cell-substrate adherens junction	up in tumors	0.0411123	1.74017	0.0411123	0.228967	391	0.0411123	TRUE
GO:0030055 cell-substrate junction	up in tumors	0.041445	1.73637	0.041445	0.228967	395	0.041445	TRUE
GO:0015701 bicarbonate transport	up in tumors	0.0604488	1.56879	0.0604488	0.229977	44	0.0604488	TRUE
GO:0099601 regulation of neurotransmitter receptor activity	up in tumors	0.0604935	1.57558	0.0604935	0.229995	29	0.0604935	TRUE
GO:0006182 cGMP biosynthetic process	up in tumors	0.060563	1.57468	0.060563	0.230107	32	0.060563	TRUE
GO:0001504 neurotransmitter uptake	up in tumors	0.0606531	1.57747	0.0606531	0.230298	26	0.0606531	TRUE
hsa05222 Small cell lung cancer	up in tumors	0.120133	1.17819	0.120133	0.230525	92	0.120133	TRUE
GO:0045927 positive regulation of growth	up in tumors	0.0609677	1.54964	0.0609677	0.231146	231	0.0609677	TRUE
GO:0042135 neurotransmitter catabolic process	up in tumors	0.0609712	1.62418	0.0609712	0.231146	11	0.0609712	TRUE
GO:0060043 regulation of cardiac muscle cell proliferation	up in tumors	0.0609969	1.57018	0.0609969	0.231146	33	0.0609969	TRUE
GO:0034204 lipid translocation	up in tumors	0.0610738	1.57891	0.0610738	0.231285	23	0.0610738	TRUE
GO:0034109 homotypic cell-cell adhesion	up in tumors	0.061175	1.5556	0.061175	0.23151	74	0.061175	TRUE
GO:0043901 negative regulation of multi-organism process	up in tumors	0.0612387	1.54923	0.0612387	0.23151	147	0.0612387	TRUE
GO:0050919 negative chemotaxis	up in tumors	0.0612752	1.56155	0.0612752	0.23151	39	0.0612752	TRUE
GO:0030833 regulation of actin filament polymerization	up in tumors	0.0612938	1.54879	0.0612938	0.23151	142	0.0612938	TRUE
GO:0055010 ventricular cardiac muscle tissue morphogenesis	up in tumors	0.0613802	1.55967	0.0613802	0.231684	47	0.0613802	TRUE
GO:0061098 positive regulation of protein tyrosine kinase activity	up in tumors	0.0615374	1.56447	0.0615374	0.232125	38	0.0615374	TRUE
GO:0031234 extrinsic component of cytoplasmic side of plasma membrane	up in tumors	0.042421	1.73283	0.042421	0.232453	95	0.042421	TRUE
GO:0019935 cyclic-nucleotide-mediated signaling	up in tumors	0.0616686	1.55145	0.0616686	0.232468	66	0.0616686	TRUE
GO:0048645 animal organ formation	up in tumors	0.0617468	1.5545	0.0617468	0.232561	57	0.0617468	TRUE
GO:0042745 circadian sleep/wake cycle	up in tumors	0.061774	1.57287	0.061774	0.232561	25	0.061774	TRUE
GO:0007044 cell-substrate junction assembly	up in tumors	0.0619235	1.54672	0.0619235	0.232971	85	0.0619235	TRUE
GO:0007266 Rho protein signal transduction	up in tumors	0.0622698	1.54036	0.0622698	0.233865	150	0.0622698	TRUE
GO:0031644 regulation of neurological system process	up in tumors	0.0622711	1.54786	0.0622711	0.233865	61	0.0622711	TRUE
GO:0033008 positive regulation of mast cell activation involved in immune response	up in tumors	0.0623234	1.60055	0.0623234	0.233865	14	0.0623234	TRUE
GO:0043306 positive regulation of mast cell degranulation	up in tumors	0.0623234	1.60055	0.0623234	0.233865	14	0.0623234	TRUE
GO:0032271 regulation of protein polymerization	up in tumors	0.0625858	1.53732	0.0625858	0.234697	169	0.0625858	TRUE
GO:0060976 coronary vasculature development	up in tumors	0.0627111	1.54866	0.0627111	0.234902	42	0.0627111	TRUE
GO:0048521 negative regulation of behavior	up in tumors	0.0627591	1.59725	0.0627591	0.234902	13	0.0627591	TRUE
GO:0021884 forebrain neuron development	up in tumors	0.0627794	1.55513	0.0627794	0.234902	29	0.0627794	TRUE
GO:0030516 regulation of axon extension	up in tumors	0.0628068	1.53926	0.0628068	0.234902	86	0.0628068	TRUE
GO:0034162 toll-like receptor 9 signaling pathway	up in tumors	0.0628443	1.57554	0.0628443	0.234902	18	0.0628443	TRUE
GO:0030553 cGMP binding	up in tumors	0.0236979	2.06902	0.0236979	0.23513	16	0.0236979	TRUE
GO:0043395 heparan sulfate proteoglycan binding	up in tumors	0.0237235	2.07037	0.0237235	0.23513	18	0.0237235	TRUE
GO:0017124 SH3 domain binding	up in tumors	0.0237528	1.99254	0.0237528	0.23513	115	0.0237528	TRUE
GO:0032693 negative regulation of interleukin-10 production	up in tumors	0.0629736	1.58309	0.0629736	0.235232	16	0.0629736	TRUE
GO:0002087 regulation of respiratory gaseous exchange by neurological system process	up in tumors	0.0631003	1.60872	0.0631003	0.235553	12	0.0631003	TRUE
GO:0032846 positive regulation of homeostatic process	up in tumors	0.0633817	1.53029	0.0633817	0.236146	195	0.0633817	TRUE
GO:0043206 extracellular fibril organization	up in tumors	0.0633886	1.60046	0.0633886	0.236146	12	0.0633886	TRUE
GO:0014855 striated muscle cell proliferation	up in tumors	0.0634163	1.54029	0.0634163	0.236146	53	0.0634163	TRUE
GO:0046629 gamma-delta T cell activation	up in tumors	0.0634362	1.58982	0.0634362	0.236146	14	0.0634362	TRUE
GO:2001212 regulation of vasculogenesis	up in tumors	0.0634855	1.58301	0.0634855	0.236146	14	0.0634855	TRUE
GO:0034505 tooth mineralization	up in tumors	0.0635218	1.56581	0.0635218	0.236146	20	0.0635218	TRUE
GO:0002011 morphogenesis of an epithelial sheet	up in tumors	0.0635462	1.53912	0.0635462	0.236146	49	0.0635462	TRUE
hsa05132 Salmonella infection	up in tumors	0.126728	1.14621	0.126728	0.236781	84	0.126728	TRUE
GO:0044849 estrous cycle	up in tumors	0.0637609	1.56834	0.0637609	0.236791	16	0.0637609	TRUE
GO:0035641 locomotory exploration behavior	up in tumors	0.0638095	1.59265	0.0638095	0.236819	11	0.0638095	TRUE
GO:0003207 cardiac chamber formation	up in tumors	0.0639363	1.59488	0.0639363	0.236872	12	0.0639363	TRUE
GO:0060306 regulation of membrane repolarization	up in tumors	0.063948	1.54756	0.063948	0.236872	29	0.063948	TRUE
GO:0032735 positive regulation of interleukin-12 production	up in tumors	0.0640247	1.54362	0.0640247	0.236872	32	0.0640247	TRUE
GO:0051767 nitric-oxide synthase biosynthetic process	up in tumors	0.0640634	1.56636	0.0640634	0.236872	16	0.0640634	TRUE
GO:0051769 regulation of nitric-oxide synthase biosynthetic process	up in tumors	0.0640634	1.56636	0.0640634	0.236872	16	0.0640634	TRUE
GO:0034138 toll-like receptor 3 signaling pathway	up in tumors	0.0640705	1.56878	0.0640705	0.236872	16	0.0640705	TRUE
GO:0002295 T-helper cell lineage commitment	up in tumors	0.064189	1.57744	0.064189	0.237023	13	0.064189	TRUE
GO:0043268 positive regulation of potassium ion transport	up in tumors	0.0643117	1.54166	0.0643117	0.237023	33	0.0643117	TRUE
GO:0007045 cell-substrate adherens junction assembly	up in tumors	0.0643322	1.52907	0.0643322	0.237023	69	0.0643322	TRUE
GO:0048041 focal adhesion assembly	up in tumors	0.0643322	1.52907	0.0643322	0.237023	69	0.0643322	TRUE
GO:0034104 negative regulation of tissue remodeling	up in tumors	0.064394	1.56135	0.064394	0.237023	19	0.064394	TRUE
GO:0045019 negative regulation of nitric oxide biosynthetic process	up in tumors	0.0644345	1.59174	0.0644345	0.237023	12	0.0644345	TRUE
GO:1904406 negative regulation of nitric oxide metabolic process	up in tumors	0.0644345	1.59174	0.0644345	0.237023	12	0.0644345	TRUE
GO:0036037 CD8-positive, alpha-beta T cell activation	up in tumors	0.0644407	1.56621	0.0644407	0.237023	17	0.0644407	TRUE
GO:0046541 saliva secretion	up in tumors	0.0647921	1.61017	0.0647921	0.238031	10	0.0647921	TRUE
GO:0071300 cellular response to retinoic acid	up in tumors	0.0647972	1.526	0.0647972	0.238031	68	0.0647972	TRUE
GO:1904063 negative regulation of cation transmembrane transport	up in tumors	0.0648776	1.52861	0.0648776	0.238174	54	0.0648776	TRUE
GO:0051491 positive regulation of filopodium assembly	up in tumors	0.0649355	1.54317	0.0649355	0.238235	26	0.0649355	TRUE
GO:0003705 transcription factor activity, RNA polymerase II distal enhancer sequence-specific binding	up in tumors	0.0242932	1.98687	0.0242932	0.238294	90	0.0242932	TRUE
GO:1904064 positive regulation of cation transmembrane transport	up in tumors	0.0651516	1.51986	0.0651516	0.238875	93	0.0651516	TRUE
GO:2001275 positive regulation of glucose import in response to insulin stimulus	up in tumors	0.0652043	1.58177	0.0652043	0.238917	13	0.0652043	TRUE
GO:0050755 chemokine metabolic process	up in tumors	0.0656229	1.55923	0.0656229	0.240297	15	0.0656229	TRUE
GO:1990138 neuron projection extension	up in tumors	0.0657651	1.5126	0.0657651	0.240665	142	0.0657651	TRUE
GO:0044291 cell-cell contact zone	up in tumors	0.04433	1.71861	0.04433	0.240955	60	0.04433	TRUE
GO:0042698 ovulation cycle	up in tumors	0.0659271	1.51304	0.0659271	0.241105	101	0.0659271	TRUE
GO:0048002 antigen processing and presentation of peptide antigen	up in tumors	0.066103	1.50921	0.066103	0.241459	174	0.066103	TRUE
GO:0010633 negative regulation of epithelial cell migration	up in tumors	0.0661077	1.5178	0.0661077	0.241459	52	0.0661077	TRUE
GO:0032620 interleukin-17 production	up in tumors	0.0663447	1.53233	0.0663447	0.242171	25	0.0663447	TRUE
GO:0010976 positive regulation of neuron projection development	up in tumors	0.0665751	1.50461	0.0665751	0.24245	220	0.0665751	TRUE
GO:0034433 steroid esterification	up in tumors	0.0665896	1.55906	0.0665896	0.24245	14	0.0665896	TRUE
GO:0034434 sterol esterification	up in tumors	0.0665896	1.55906	0.0665896	0.24245	14	0.0665896	TRUE
GO:0034435 cholesterol esterification	up in tumors	0.0665896	1.55906	0.0665896	0.24245	14	0.0665896	TRUE
GO:0050905 neuromuscular process	up in tumors	0.0666491	1.50791	0.0666491	0.242513	95	0.0666491	TRUE
GO:0061005 cell differentiation involved in kidney development	up in tumors	0.0667535	1.51318	0.0667535	0.24274	56	0.0667535	TRUE
GO:0010634 positive regulation of epithelial cell migration	up in tumors	0.0668625	1.50578	0.0668625	0.242983	103	0.0668625	TRUE
GO:0042287 MHC protein binding	up in tumors	0.0250373	2.01888	0.0250373	0.24338	27	0.0250373	TRUE
GO:0071312 cellular response to alkaloid	up in tumors	0.0674578	1.51504	0.0674578	0.244992	33	0.0674578	TRUE
GO:0090090 negative regulation of canonical Wnt signaling pathway	up in tumors	0.0675656	1.49801	0.0675656	0.245229	163	0.0675656	TRUE
GO:1901888 regulation of cell junction assembly	up in tumors	0.0676174	1.50278	0.0676174	0.245262	71	0.0676174	TRUE
GO:0005158 insulin receptor binding	up in tumors	0.0256841	1.99616	0.0256841	0.245395	31	0.0256841	TRUE
GO:0015276 ligand-gated ion channel activity	up in tumors	0.0259268	1.95289	0.0259268	0.245395	141	0.0259268	TRUE
GO:0022834 ligand-gated channel activity	up in tumors	0.0259268	1.95289	0.0259268	0.245395	141	0.0259268	TRUE
GO:0046323 glucose import	up in tumors	0.0677453	1.50211	0.0677453	0.245571	74	0.0677453	TRUE
GO:0032682 negative regulation of chemokine production	up in tumors	0.0678338	1.53505	0.0678338	0.245737	17	0.0678338	TRUE
GO:0051260 protein homooligomerization	up in tumors	0.0679671	1.49353	0.0679671	0.245949	254	0.0679671	TRUE
GO:0043627 response to estrogen	up in tumors	0.0679776	1.49978	0.0679776	0.245949	73	0.0679776	TRUE
GO:0034111 negative regulation of homotypic cell-cell adhesion	up in tumors	0.0680248	1.54819	0.0680248	0.245965	12	0.0680248	TRUE
GO:0030238 male sex determination	up in tumors	0.068137	1.54557	0.068137	0.24606	14	0.068137	TRUE
GO:0035930 corticosteroid hormone secretion	up in tumors	0.0681791	1.54903	0.0681791	0.24606	15	0.0681791	TRUE
GO:2000846 regulation of corticosteroid hormone secretion	up in tumors	0.0681791	1.54903	0.0681791	0.24606	15	0.0681791	TRUE
GO:0043198 dendritic shaft	up in tumors	0.0457939	1.71667	0.0457939	0.246735	31	0.0457939	TRUE
GO:0032432 actin filament bundle	up in tumors	0.0461703	1.69892	0.0461703	0.246735	55	0.0461703	TRUE
GO:0031256 leading edge membrane	up in tumors	0.0465745	1.68548	0.0465745	0.246735	132	0.0465745	TRUE
GO:0019898 extrinsic component of membrane	up in tumors	0.0471585	1.67637	0.0471585	0.246735	249	0.0471585	TRUE
GO:0042827 platelet dense granule	up in tumors	0.0472238	1.72578	0.0472238	0.246735	20	0.0472238	TRUE
GO:1901739 regulation of myoblast fusion	up in tumors	0.0684244	1.5252	0.0684244	0.246791	19	0.0684244	TRUE
GO:0046822 regulation of nucleocytoplasmic transport	up in tumors	0.0684708	1.49028	0.0684708	0.246803	206	0.0684708	TRUE
GO:0071867 response to monoamine	up in tumors	0.068787	1.50506	0.068787	0.247633	31	0.068787	TRUE
GO:0071869 response to catecholamine	up in tumors	0.068787	1.50506	0.068787	0.247633	31	0.068787	TRUE
GO:0048512 circadian behavior	up in tumors	0.0688656	1.50335	0.0688656	0.247739	38	0.0688656	TRUE
GO:0060456 positive regulation of digestive system process	up in tumors	0.0689025	1.55396	0.0689025	0.247739	10	0.0689025	TRUE
GO:0003785 actin monomer binding	up in tumors	0.0264156	1.98648	0.0264156	0.247847	26	0.0264156	TRUE
GO:0051150 regulation of smooth muscle cell differentiation	up in tumors	0.0689856	1.51375	0.0689856	0.247883	23	0.0689856	TRUE
GO:0007512 adult heart development	up in tumors	0.0690611	1.54228	0.0690611	0.248	13	0.0690611	TRUE
GO:0048305 immunoglobulin secretion	up in tumors	0.0691653	1.51388	0.0691653	0.248192	20	0.0691653	TRUE
GO:0070206 protein trimerization	up in tumors	0.0692404	1.50005	0.0692404	0.248192	38	0.0692404	TRUE
GO:0071295 cellular response to vitamin	up in tumors	0.0692438	1.51238	0.0692438	0.248192	25	0.0692438	TRUE
GO:0001991 regulation of systemic arterial blood pressure by circulatory renin-angiotensin	up in tumors	0.0693095	1.52348	0.0693095	0.248273	17	0.0693095	TRUE
GO:0021542 dentate gyrus development	up in tumors	0.0694093	1.53215	0.0694093	0.248476	14	0.0694093	TRUE
GO:0032526 response to retinoic acid	up in tumors	0.0697354	1.48409	0.0697354	0.249352	100	0.0697354	TRUE
GO:0001885 endothelial cell development	up in tumors	0.0697899	1.48931	0.0697899	0.249352	51	0.0697899	TRUE
GO:0010955 negative regulation of protein processing	up in tumors	0.0698275	1.50026	0.0698275	0.249352	31	0.0698275	TRUE
GO:1903318 negative regulation of protein maturation	up in tumors	0.0698275	1.50026	0.0698275	0.249352	31	0.0698275	TRUE
GO:0048008 platelet-derived growth factor receptor signaling pathway	up in tumors	0.0698704	1.49068	0.0698704	0.249352	45	0.0698704	TRUE
GO:1905209 positive regulation of cardiocyte differentiation	up in tumors	0.0699545	1.51384	0.0699545	0.249497	22	0.0699545	TRUE
GO:0010828 positive regulation of glucose transport	up in tumors	0.0701487	1.49071	0.0701487	0.249952	44	0.0701487	TRUE
GO:0071625 vocalization behavior	up in tumors	0.0701689	1.52136	0.0701689	0.249952	14	0.0701689	TRUE
GO:0003084 positive regulation of systemic arterial blood pressure	up in tumors	0.0704101	1.54139	0.0704101	0.250657	10	0.0704101	TRUE
GO:0030194 positive regulation of blood coagulation	up in tumors	0.0705799	1.49793	0.0705799	0.250678	25	0.0705799	TRUE
GO:1900048 positive regulation of hemostasis	up in tumors	0.0705799	1.49793	0.0705799	0.250678	25	0.0705799	TRUE
GO:0008645 hexose transport	up in tumors	0.0705901	1.47567	0.0705901	0.250678	150	0.0705901	TRUE
GO:0015749 monosaccharide transport	up in tumors	0.0705901	1.47567	0.0705901	0.250678	150	0.0705901	TRUE
GO:0009111 vitamin catabolic process	up in tumors	0.0707884	1.54433	0.0707884	0.251091	10	0.0707884	TRUE
GO:0001696 gastric acid secretion	up in tumors	0.0707937	1.51069	0.0707937	0.251091	16	0.0707937	TRUE
GO:0042886 amide transport	up in tumors	0.0709087	1.47135	0.0709087	0.251344	270	0.0709087	TRUE
GO:0048864 stem cell development	up in tumors	0.0710179	1.47694	0.0710179	0.251576	71	0.0710179	TRUE
GO:0043029 T cell homeostasis	up in tumors	0.0715722	1.48072	0.0715722	0.253384	39	0.0715722	TRUE
GO:0032232 negative regulation of actin filament bundle assembly	up in tumors	0.071695	1.49421	0.071695	0.253663	20	0.071695	TRUE
GO:0071731 response to nitric oxide	up in tumors	0.0718739	1.50104	0.0718739	0.254115	17	0.0718739	TRUE
GO:0072311 glomerular epithelial cell differentiation	up in tumors	0.0719349	1.49808	0.0719349	0.254115	20	0.0719349	TRUE
GO:0060033 anatomical structure regression	up in tumors	0.0720118	1.53171	0.0720118	0.254115	11	0.0720118	TRUE
GO:0002827 positive regulation of T-helper 1 type immune response	up in tumors	0.0720356	1.51705	0.0720356	0.254115	15	0.0720356	TRUE
GO:0002360 T cell lineage commitment	up in tumors	0.0720434	1.49601	0.0720434	0.254115	20	0.0720434	TRUE
GO:0030178 negative regulation of Wnt signaling pathway	up in tumors	0.0721548	1.46289	0.0721548	0.254352	197	0.0721548	TRUE
GO:0034333 adherens junction assembly	up in tumors	0.0723834	1.46579	0.0723834	0.254981	79	0.0723834	TRUE
GO:0030207 chondroitin sulfate catabolic process	up in tumors	0.0724216	1.50942	0.0724216	0.254981	14	0.0724216	TRUE
hsa04660 T cell receptor signaling pathway	up in tumors	0.0495523	1.6569	0.0495523	0.255194	102	0.0495523	TRUE
GO:0003283 atrial septum development	up in tumors	0.072669	1.48673	0.072669	0.255696	20	0.072669	TRUE
GO:0007622 rhythmic behavior	up in tumors	0.072729	1.47336	0.072729	0.25575	39	0.072729	TRUE
GO:0001783 B cell apoptotic process	up in tumors	0.0729116	1.48084	0.0729116	0.256033	23	0.0729116	TRUE
GO:0042475 odontogenesis of dentin-containing tooth	up in tumors	0.0729181	1.46216	0.0729181	0.256033	79	0.0729181	TRUE
GO:0008344 adult locomotory behavior	up in tumors	0.0729427	1.46195	0.0729427	0.256033	79	0.0729427	TRUE
GO:0061702 inflammasome complex	up in tumors	0.0498878	1.75582	0.0498878	0.256992	11	0.0498878	TRUE
GO:0042629 mast cell granule	up in tumors	0.0499496	1.6896	0.0499496	0.256992	21	0.0499496	TRUE
GO:0030513 positive regulation of BMP signaling pathway	up in tumors	0.073529	1.47201	0.073529	0.257934	30	0.073529	TRUE
GO:0060070 canonical Wnt signaling pathway	up in tumors	0.0736503	1.45114	0.0736503	0.258202	286	0.0736503	TRUE
GO:0044342 type B pancreatic cell proliferation	up in tumors	0.0738387	1.48602	0.0738387	0.258633	19	0.0738387	TRUE
GO:0051953 negative regulation of amine transport	up in tumors	0.073863	1.49746	0.073863	0.258633	15	0.073863	TRUE
GO:2001237 negative regulation of extrinsic apoptotic signaling pathway	up in tumors	0.0739231	1.45332	0.0739231	0.258686	101	0.0739231	TRUE
GO:0002347 response to tumor cell	up in tumors	0.0739924	1.4833	0.0739924	0.258771	17	0.0739924	TRUE
GO:0043011 myeloid dendritic cell differentiation	up in tumors	0.0741757	1.48363	0.0741757	0.259123	19	0.0741757	TRUE
GO:0030826 regulation of cGMP biosynthetic process	up in tumors	0.074183	1.47551	0.074183	0.259123	22	0.074183	TRUE
GO:0043242 negative regulation of protein complex disassembly	up in tumors	0.0746433	1.45191	0.0746433	0.260573	58	0.0746433	TRUE
GO:0010927 cellular component assembly involved in morphogenesis	up in tumors	0.0747061	1.44351	0.0747061	0.260634	295	0.0747061	TRUE
GO:1900077 negative regulation of cellular response to insulin stimulus	up in tumors	0.0747807	1.46189	0.0747807	0.260737	31	0.0747807	TRUE
hsa04978 Mineral absorption	up in tumors	0.0519133	1.64332	0.0519133	0.260833	50	0.0519133	TRUE
GO:0048511 rhythmic process	up in tumors	0.074918	1.44198	0.074918	0.260978	300	0.074918	TRUE
GO:2000171 negative regulation of dendrite development	up in tumors	0.0749404	1.46414	0.0749404	0.260978	25	0.0749404	TRUE
GO:0051851 modification by host of symbiont morphology or physiology	up in tumors	0.075104	1.45012	0.075104	0.261249	52	0.075104	TRUE
GO:0050802 circadian sleep/wake cycle, sleep	up in tumors	0.0751357	1.46921	0.0751357	0.261249	22	0.0751357	TRUE
GO:0034767 positive regulation of ion transmembrane transport	up in tumors	0.0751854	1.44354	0.0751854	0.261249	108	0.0751854	TRUE
GO:1903828 negative regulation of cellular protein localization	up in tumors	0.0751998	1.44245	0.0751998	0.261249	132	0.0751998	TRUE
GO:0061036 positive regulation of cartilage development	up in tumors	0.0752954	1.45781	0.0752954	0.261423	29	0.0752954	TRUE
GO:0007589 body fluid secretion	up in tumors	0.0753998	1.44373	0.0753998	0.261628	81	0.0753998	TRUE
GO:0004953 icosanoid receptor activity	up in tumors	0.02858	2.0054	0.02858	0.262108	16	0.02858	TRUE
GO:0005537 mannose binding	up in tumors	0.0288022	1.97503	0.0288022	0.262108	19	0.0288022	TRUE
GO:0005031 tumor necrosis factor-activated receptor activity	up in tumors	0.0289072	1.94834	0.0289072	0.262108	23	0.0289072	TRUE
GO:0005035 death receptor activity	up in tumors	0.0289072	1.94834	0.0289072	0.262108	23	0.0289072	TRUE
GO:0007214 gamma-aminobutyric acid signaling pathway	up in tumors	0.0756003	1.46382	0.0756003	0.262159	21	0.0756003	TRUE
GO:0072089 stem cell proliferation	up in tumors	0.0756439	1.44046	0.0756439	0.262159	105	0.0756439	TRUE
GO:0051954 positive regulation of amine transport	up in tumors	0.0758615	1.46255	0.0758615	0.262601	21	0.0758615	TRUE
GO:0010742 macrophage derived foam cell differentiation	up in tumors	0.0759082	1.45206	0.0759082	0.262601	34	0.0759082	TRUE
GO:0090077 foam cell differentiation	up in tumors	0.0759082	1.45206	0.0759082	0.262601	34	0.0759082	TRUE
GO:0019370 leukotriene biosynthetic process	up in tumors	0.0760564	1.47584	0.0760564	0.262956	18	0.0760564	TRUE
GO:0001952 regulation of cell-matrix adhesion	up in tumors	0.0761826	1.43784	0.0761826	0.263234	91	0.0761826	TRUE
GO:2000727 positive regulation of cardiac muscle cell differentiation	up in tumors	0.0765508	1.48125	0.0765508	0.264348	16	0.0765508	TRUE
GO:0051385 response to mineralocorticoid	up in tumors	0.0765971	1.4506	0.0765971	0.26435	30	0.0765971	TRUE
GO:0002639 positive regulation of immunoglobulin production	up in tumors	0.0767394	1.44636	0.0767394	0.264682	32	0.0767394	TRUE
[truncated: 5,791 more rows]

## Sheet: GAGE Upregulated in Xenografts
pathway	regulated	p.geomean	stat.mean	p.val	q.val	set.size	exp1	samedir
GO:0001533 cornified envelope	up in xenografts	1.15833e-17	-10.5654	1.15833e-17	7.80715e-15	46	1.15833e-17	TRUE
GO:0030216 keratinocyte differentiation	up in xenografts	9.92373e-16	-8.54139	9.92373e-16	5.60693e-12	126	9.92373e-16	TRUE
GO:0031424 keratinization	up in xenografts	1.94685e-15	-9.36382	1.94685e-15	5.60693e-12	50	1.94685e-15	TRUE
GO:0022613 ribonucleoprotein complex biogenesis	up in xenografts	2.27307e-13	-7.41661	2.27307e-13	4.3643e-10	454	2.27307e-13	TRUE
GO:0009913 epidermal cell differentiation	up in xenografts	1.21633e-12	-7.30374	1.21633e-12	1.70961e-09	174	1.21633e-12	TRUE
GO:0034470 ncRNA processing	up in xenografts	1.48404e-12	-7.1551	1.48404e-12	1.70961e-09	398	1.48404e-12	TRUE
GO:0008544 epidermis development	up in xenografts	4.11793e-12	-6.99195	4.11793e-12	3.95321e-09	293	4.11793e-12	TRUE
GO:0042254 ribosome biogenesis	up in xenografts	7.87767e-11	-6.57394	7.87767e-11	6.48219e-08	316	7.87767e-11	TRUE
GO:0043588 skin development	up in xenografts	1.69501e-10	-6.43943	1.69501e-10	1.22041e-07	238	1.69501e-10	TRUE
GO:0006364 rRNA processing	up in xenografts	1.4693e-08	-5.68421	1.4693e-08	9.40354e-06	256	1.4693e-08	TRUE
GO:0098687 chromosomal region	up in xenografts	2.85051e-08	-5.52226	2.85051e-08	9.60621e-06	337	2.85051e-08	TRUE
GO:0005743 mitochondrial inner membrane	up in xenografts	4.51897e-08	-5.39281	4.51897e-08	1.01526e-05	469	4.51897e-08	TRUE
GO:0016072 rRNA metabolic process	up in xenografts	2.87429e-08	-5.54852	2.87429e-08	1.65559e-05	262	2.87429e-08	TRUE
GO:0006399 tRNA metabolic process	up in xenografts	7.90669e-08	-5.41839	7.90669e-08	4.14023e-05	178	7.90669e-08	TRUE
GO:0098641 cadherin binding involved in cell-cell adhesion	up in xenografts	4.75154e-08	-5.44039	4.75154e-08	5.12691e-05	286	4.75154e-08	TRUE
GO:0045111 intermediate filament cytoskeleton	up in xenografts	5.92896e-07	-4.94541	5.92896e-07	9.9903e-05	185	5.92896e-07	TRUE
GO:0098632 protein binding involved in cell-cell adhesion	up in xenografts	2.22534e-07	-5.12701	2.22534e-07	0.000120057	296	2.22534e-07	TRUE
GO:0045095 keratin filament	up in xenografts	9.78416e-07	-4.98715	9.78416e-07	0.00013189	67	9.78416e-07	TRUE
GO:0005882 intermediate filament	up in xenografts	1.66776e-06	-4.75405	1.66776e-06	0.000170353	142	1.66776e-06	TRUE
GO:0005759 mitochondrial matrix	up in xenografts	1.76925e-06	-4.67441	1.76925e-06	0.000170353	407	1.76925e-06	TRUE
GO:0032543 mitochondrial translation	up in xenografts	4.02734e-07	-5.18812	4.02734e-07	0.000193313	120	4.02734e-07	TRUE
GO:0003735 structural constituent of ribosome	up in xenografts	7.65619e-07	-4.90808	7.65619e-07	0.000275368	206	7.65619e-07	TRUE
GO:0005813 centrosome	up in xenografts	3.97934e-06	-4.49668	3.97934e-06	0.00033526	479	3.97934e-06	TRUE
GO:0005840 ribosome	up in xenografts	5.91833e-06	-4.44075	5.91833e-06	0.000443217	222	5.91833e-06	TRUE
GO:0098631 protein binding involved in cell adhesion	up in xenografts	2.24353e-06	-4.64187	2.24353e-06	0.000605193	301	2.24353e-06	TRUE
GO:0008380 RNA splicing	up in xenografts	1.62434e-06	-4.7057	1.62434e-06	0.00071971	385	1.62434e-06	TRUE
GO:0000775 chromosome, centromeric region	up in xenografts	1.46778e-05	-4.25758	1.46778e-05	0.000989286	182	1.46778e-05	TRUE
GO:0044454 nuclear chromosome part	up in xenografts	1.6252e-05	-4.17815	1.6252e-05	0.000995805	491	1.6252e-05	TRUE
GO:0000313 organellar ribosome	up in xenografts	1.95242e-05	-4.36453	1.95242e-05	0.00101225	73	1.95242e-05	TRUE
GO:0005761 mitochondrial ribosome	up in xenografts	1.95242e-05	-4.36453	1.95242e-05	0.00101225	73	1.95242e-05	TRUE
GO:0071826 ribonucleoprotein complex subunit organization	up in xenografts	2.95461e-06	-4.62563	2.95461e-06	0.00121561	210	2.95461e-06	TRUE
GO:0000785 chromatin	up in xenografts	4.56323e-05	-3.93427	4.56323e-05	0.00195376	441	4.56323e-05	TRUE
GO:0000428 DNA-directed RNA polymerase complex	up in xenografts	4.95733e-05	-3.99911	4.95733e-05	0.00195376	119	4.95733e-05	TRUE
GO:0055029 nuclear DNA-directed RNA polymerase complex	up in xenografts	4.95733e-05	-3.99911	4.95733e-05	0.00195376	119	4.95733e-05	TRUE
GO:0098798 mitochondrial protein complex	up in xenografts	4.99545e-05	-3.96943	4.99545e-05	0.00195376	145	4.99545e-05	TRUE
GO:0000776 kinetochore	up in xenografts	5.21777e-05	-3.97787	5.21777e-05	0.00195376	127	5.21777e-05	TRUE
GO:0044391 ribosomal subunit	up in xenografts	5.92668e-05	-3.90609	5.92668e-05	0.00205995	157	5.92668e-05	TRUE
GO:0000781 chromosome, telomeric region	up in xenografts	6.13401e-05	-3.92031	6.13401e-05	0.00205995	161	6.13401e-05	TRUE
GO:0030880 RNA polymerase complex	up in xenografts	6.41826e-05	-3.92872	6.41826e-05	0.00205995	121	6.41826e-05	TRUE
GO:0022618 ribonucleoprotein complex assembly	up in xenografts	6.30743e-06	-4.45709	6.30743e-06	0.00242205	200	6.30743e-06	TRUE
GO:0070126 mitochondrial translational termination	up in xenografts	6.88242e-06	-4.59565	6.88242e-06	0.00243707	86	6.88242e-06	TRUE
GO:0000819 sister chromatid segregation	up in xenografts	7.6161e-06	-4.39475	7.6161e-06	0.00243707	212	7.6161e-06	TRUE
GO:0006415 translational termination	up in xenografts	7.93338e-06	-4.50998	7.93338e-06	0.00243707	100	7.93338e-06	TRUE
GO:0010498 proteasomal protein catabolic process	up in xenografts	8.03896e-06	-4.34559	8.03896e-06	0.00243707	401	8.03896e-06	TRUE
GO:0000784 nuclear chromosome, telomeric region	up in xenografts	8.50291e-05	-3.85338	8.50291e-05	0.00250347	131	8.50291e-05	TRUE
GO:0015934 large ribosomal subunit	up in xenografts	8.54299e-05	-3.8707	8.54299e-05	0.00250347	92	8.54299e-05	TRUE
GO:0007067 mitotic nuclear division	up in xenografts	8.91818e-06	-4.31812	8.91818e-06	0.00256844	426	8.91818e-06	TRUE
GO:0006414 translational elongation	up in xenografts	9.4557e-06	-4.39122	9.4557e-06	0.00259356	131	9.4557e-06	TRUE
GO:0043161 proteasome-mediated ubiquitin-dependent protein catabolic process	up in xenografts	1.13031e-05	-4.27074	1.13031e-05	0.00295936	370	1.13031e-05	TRUE
GO:0005913 cell-cell adherens junction	up in xenografts	0.000113141	-3.71097	0.000113141	0.00317738	327	0.000113141	TRUE
GO:0070125 mitochondrial translational elongation	up in xenografts	1.29198e-05	-4.43517	1.29198e-05	0.00323558	84	1.29198e-05	TRUE
GO:0008033 tRNA processing	up in xenografts	1.42145e-05	-4.31744	1.42145e-05	0.00341147	117	1.42145e-05	TRUE
GO:0006413 translational initiation	up in xenografts	1.55661e-05	-4.23646	1.55661e-05	0.00358643	190	1.55661e-05	TRUE
GO:0044455 mitochondrial membrane part	up in xenografts	0.000133299	-3.69127	0.000133299	0.00359374	179	0.000133299	TRUE
GO:0006397 mRNA processing	up in xenografts	2.01162e-05	-4.13182	2.01162e-05	0.00445651	456	2.01162e-05	TRUE
GO:0000375 RNA splicing, via transesterification reactions	up in xenografts	2.20791e-05	-4.13007	2.20791e-05	0.00471021	295	2.20791e-05	TRUE
GO:0000377 RNA splicing, via transesterification reactions with bulged adenosine as nucleophile	up in xenografts	2.45492e-05	-4.10507	2.45492e-05	0.00487598	291	2.45492e-05	TRUE
GO:0000398 mRNA splicing, via spliceosome	up in xenografts	2.45492e-05	-4.10507	2.45492e-05	0.00487598	291	2.45492e-05	TRUE
GO:0000779 condensed chromosome, centromeric region	up in xenografts	0.000210583	-3.61391	0.000210583	0.00533624	107	0.000210583	TRUE
GO:0000151 ubiquitin ligase complex	up in xenografts	0.000214813	-3.54558	0.000214813	0.00533624	287	0.000214813	TRUE
GO:0005819 spindle	up in xenografts	0.000221683	-3.53823	0.000221683	0.00533624	283	0.000221683	TRUE
hsa03010 Ribosome	up in xenografts	2.93357e-05	-4.11195	2.93357e-05	0.00604316	132	2.93357e-05	TRUE
GO:0005681 spliceosomal complex	up in xenografts	0.000271713	-3.51307	0.000271713	0.00631497	172	0.000271713	TRUE
GO:0016591 DNA-directed RNA polymerase II, holoenzyme	up in xenografts	0.000328988	-3.4945	0.000328988	0.00739126	96	0.000328988	TRUE
GO:0006354 DNA-templated transcription, elongation	up in xenografts	4.21805e-05	-4.04361	4.21805e-05	0.00809866	120	4.21805e-05	TRUE
GO:0007062 sister chromatid cohesion	up in xenografts	4.8789e-05	-4.00454	4.8789e-05	0.00906532	123	4.8789e-05	TRUE
GO:0007059 chromosome segregation	up in xenografts	5.45539e-05	-3.89859	5.45539e-05	0.00981971	314	5.45539e-05	TRUE
GO:0000777 condensed chromosome kinetochore	up in xenografts	0.000476779	-3.38231	0.000476779	0.0103661	98	0.000476779	TRUE
GO:0030684 preribosome	up in xenografts	0.000499873	-3.42154	0.000499873	0.0105286	71	0.000499873	TRUE
GO:0000075 cell cycle checkpoint	up in xenografts	7.06019e-05	-3.85482	7.06019e-05	0.0121564	221	7.06019e-05	TRUE
GO:0006402 mRNA catabolic process	up in xenografts	7.17567e-05	-3.85299	7.17567e-05	0.0121564	210	7.17567e-05	TRUE
GO:0044772 mitotic cell cycle phase transition	up in xenografts	7.67125e-05	-3.80407	7.67125e-05	0.0126247	446	7.67125e-05	TRUE
GO:0000956 nuclear-transcribed mRNA catabolic process	up in xenografts	8.16626e-05	-3.82284	8.16626e-05	0.013066	195	8.16626e-05	TRUE
GO:0016458 gene silencing	up in xenografts	8.54725e-05	-3.80379	8.54725e-05	0.013306	239	8.54725e-05	TRUE
GO:0045296 cadherin binding	up in xenografts	7.52479e-05	-3.81692	7.52479e-05	0.0162385	302	7.52479e-05	TRUE
GO:0030057 desmosome	up in xenografts	0.000797984	-3.3589	0.000797984	0.0162982	24	0.000797984	TRUE
GO:0018149 peptide cross-linking	up in xenografts	0.000108246	-3.88345	0.000108246	0.016304	56	0.000108246	TRUE
GO:0061436 establishment of skin barrier	up in xenografts	0.000110392	-4.27301	0.000110392	0.016304	17	0.000110392	TRUE
GO:0098800 inner mitochondrial membrane protein complex	up in xenografts	0.000837745	-3.19433	0.000837745	0.0166071	114	0.000837745	TRUE
GO:0010608 posttranscriptional regulation of gene expression	up in xenografts	0.00011846	-3.69249	0.00011846	0.0170583	456	0.00011846	TRUE
GO:0098781 ncRNA transcription	up in xenografts	0.000137629	-3.76055	0.000137629	0.0193352	97	0.000137629	TRUE
GO:0061695 transferase complex, transferring phosphorus-containing groups	up in xenografts	0.00100959	-3.10792	0.00100959	0.0194419	235	0.00100959	TRUE
GO:0033561 regulation of water loss via skin	up in xenografts	0.000152009	-4.0869	0.000152009	0.0208469	19	0.000152009	TRUE
GO:0044770 cell cycle phase transition	up in xenografts	0.000174021	-3.59121	0.000174021	0.0231484	473	0.000174021	TRUE
GO:0009451 RNA modification	up in xenografts	0.000176828	-3.64456	0.000176828	0.0231484	125	0.000176828	TRUE
GO:0071824 protein-DNA complex subunit organization	up in xenografts	0.000187624	-3.58754	0.000187624	0.0240158	242	0.000187624	TRUE
GO:0006289 nucleotide-excision repair	up in xenografts	0.000195439	-3.64388	0.000195439	0.0244723	114	0.000195439	TRUE
GO:0044815 DNA packaging complex	up in xenografts	0.00136389	-3.05788	0.00136389	0.025535	100	0.00136389	TRUE
GO:0032200 telomere organization	up in xenografts	0.000208401	-3.59411	0.000208401	0.0255402	145	0.000208401	TRUE
GO:0043021 ribonucleoprotein complex binding	up in xenografts	0.000155314	-3.709	0.000155314	0.0269561	103	0.000155314	TRUE
GO:0016747 transferase activity, transferring acyl groups other than amino-acyl groups	up in xenografts	0.000174878	-3.6069	0.000174878	0.0269561	206	0.000174878	TRUE
GO:0000922 spindle pole	up in xenografts	0.00148598	-3.01364	0.00148598	0.0270689	122	0.00148598	TRUE
GO:0006368 transcription elongation from RNA polymerase II promoter	up in xenografts	0.000233874	-3.60262	0.000233874	0.0280649	91	0.000233874	TRUE
GO:0071103 DNA conformation change	up in xenografts	0.0002399	-3.5187	0.0002399	0.0282005	266	0.0002399	TRUE
GO:0034248 regulation of cellular amide metabolic process	up in xenografts	0.000251487	-3.49731	0.000251487	0.028737	363	0.000251487	TRUE
GO:0065004 protein-DNA complex assembly	up in xenografts	0.000254442	-3.50787	0.000254442	0.028737	217	0.000254442	TRUE
GO:0006417 regulation of translation	up in xenografts	0.000265841	-3.48405	0.000265841	0.0290706	333	0.000265841	TRUE
GO:0019080 viral gene expression	up in xenografts	0.000270373	-3.49825	0.000270373	0.0290706	189	0.000270373	TRUE
GO:0042787 protein ubiquitination involved in ubiquitin-dependent protein catabolic process	up in xenografts	0.000272537	-3.49158	0.000272537	0.0290706	217	0.000272537	TRUE
GO:0000793 condensed chromosome	up in xenografts	0.00165011	-2.95962	0.00165011	0.0292678	200	0.00165011	TRUE
GO:0000209 protein polyubiquitination	up in xenografts	0.000302066	-3.4593	0.000302066	0.0316345	246	0.000302066	TRUE
GO:0044839 cell cycle G2/M phase transition	up in xenografts	0.000312601	-3.45593	0.000312601	0.0321532	191	0.000312601	TRUE
GO:0006302 double-strand break repair	up in xenografts	0.000323967	-3.45159	0.000323967	0.0326031	197	0.000323967	TRUE
GO:0007034 vacuolar transport	up in xenografts	0.000328295	-3.4304	0.000328295	0.0326031	269	0.000328295	TRUE
GO:0000786 nucleosome	up in xenografts	0.00193764	-2.94617	0.00193764	0.0334864	94	0.00193764	TRUE
GO:0032993 protein-DNA complex	up in xenografts	0.00201215	-2.90262	0.00201215	0.0339047	165	0.00201215	TRUE
GO:0031570 DNA integrity checkpoint	up in xenografts	0.000353556	-3.44151	0.000353556	0.0345167	159	0.000353556	TRUE
GO:0016073 snRNA metabolic process	up in xenografts	0.000363263	-3.49436	0.000363263	0.0348732	84	0.000363263	TRUE
GO:0000315 organellar large ribosomal subunit	up in xenografts	0.00218817	-3.05494	0.00218817	0.0351149	32	0.00218817	TRUE
GO:0005762 mitochondrial large ribosomal subunit	up in xenografts	0.00218817	-3.05494	0.00218817	0.0351149	32	0.00218817	TRUE
GO:0000086 G2/M transition of mitotic cell cycle	up in xenografts	0.00037304	-3.40752	0.00037304	0.0352248	182	0.00037304	TRUE
hsa00190 Oxidative phosphorylation	up in xenografts	0.000566729	-3.29982	0.000566729	0.0397737	131	0.000566729	TRUE
hsa03013 RNA transport	up in xenografts	0.000579228	-3.28909	0.000579228	0.0397737	167	0.000579228	TRUE
GO:0030496 midbody	up in xenografts	0.00255183	-2.8342	0.00255183	0.0399985	132	0.00255183	TRUE
GO:0022900 electron transport chain	up in xenografts	0.000435954	-3.41214	0.000435954	0.0405015	94	0.000435954	TRUE
GO:0007093 mitotic cell cycle checkpoint	up in xenografts	0.000446559	-3.37293	0.000446559	0.0408283	151	0.000446559	TRUE
GO:0034708 methyltransferase complex	up in xenografts	0.00275356	-2.83464	0.00275356	0.0421796	91	0.00275356	TRUE
GO:0016197 endosomal transport	up in xenografts	0.000469566	-3.33176	0.000469566	0.0421886	242	0.000469566	TRUE
GO:0000723 telomere maintenance	up in xenografts	0.000476087	-3.36234	0.000476087	0.0421886	132	0.000476087	TRUE
GO:0000790 nuclear chromatin	up in xenografts	0.00298909	-2.76034	0.00298909	0.0436925	294	0.00298909	TRUE
GO:0031248 protein acetyltransferase complex	up in xenografts	0.0030468	-2.79065	0.0030468	0.0436925	98	0.0030468	TRUE
GO:1902493 acetyltransferase complex	up in xenografts	0.0030468	-2.79065	0.0030468	0.0436925	98	0.0030468	TRUE
GO:0044033 multi-organism metabolic process	up in xenografts	0.000518579	-3.30808	0.000518579	0.0452578	213	0.000518579	TRUE
GO:0000077 DNA damage checkpoint	up in xenografts	0.000527556	-3.32806	0.000527556	0.0453541	149	0.000527556	TRUE
GO:0022904 respiratory electron transport chain	up in xenografts	0.000548344	-3.34458	0.000548344	0.0456679	92	0.000548344	TRUE
GO:0098813 nuclear chromosome segregation	up in xenografts	0.000553178	-3.28229	0.000553178	0.0456679	267	0.000553178	TRUE
GO:0006283 transcription-coupled nucleotide-excision repair	up in xenografts	0.000573146	-3.37705	0.000573146	0.0456679	73	0.000573146	TRUE
GO:0033108 mitochondrial respiratory chain complex assembly	up in xenografts	0.000573261	-3.36026	0.000573261	0.0456679	78	0.000573261	TRUE
GO:0045333 cellular respiration	up in xenografts	0.000580128	-3.28618	0.000580128	0.0456679	159	0.000580128	TRUE
GO:0019083 viral transcription	up in xenografts	0.000582875	-3.28082	0.000582875	0.0456679	178	0.000582875	TRUE
GO:1901796 regulation of signal transduction by p53 class mediator	up in xenografts	0.000586705	-3.28476	0.000586705	0.0456679	161	0.000586705	TRUE
GO:0072331 signal transduction by p53 class mediator	up in xenografts	0.000603961	-3.25931	0.000603961	0.04627	254	0.000603961	TRUE
GO:1902653 secondary alcohol biosynthetic process	up in xenografts	0.000610507	-3.34315	0.000610507	0.04627	51	0.000610507	TRUE
GO:0000407 pre-autophagosomal structure	up in xenografts	0.00331549	-2.84384	0.00331549	0.0465551	31	0.00331549	TRUE
GO:0061659 ubiquitin-like protein ligase activity	up in xenografts	0.00035463	-3.41954	0.00035463	0.0473215	198	0.00035463	TRUE
GO:0016874 ligase activity	up in xenografts	0.000412808	-3.3596	0.000412808	0.0473215	367	0.000412808	TRUE
GO:0061630 ubiquitin protein ligase activity	up in xenografts	0.000470893	-3.33935	0.000470893	0.0473215	193	0.000470893	TRUE
GO:0016746 transferase activity, transferring acyl groups	up in xenografts	0.000482425	-3.32103	0.000482425	0.0473215	243	0.000482425	TRUE
GO:0006353 DNA-templated transcription, termination	up in xenografts	0.000647957	-3.30143	0.000647957	0.0480973	100	0.000647957	TRUE
GO:0007006 mitochondrial membrane organization	up in xenografts	0.000651318	-3.28458	0.000651318	0.0480973	92	0.000651318	TRUE
GO:0000070 mitotic sister chromatid segregation	up in xenografts	0.000662109	-3.25522	0.000662109	0.0482753	132	0.000662109	TRUE
GO:0004386 helicase activity	up in xenografts	0.000537113	-3.3231	0.000537113	0.0482954	149	0.000537113	TRUE
GO:0016236 macroautophagy	up in xenografts	0.000705355	-3.21432	0.000705355	0.0507856	232	0.000705355	TRUE
GO:0006261 DNA-dependent DNA replication	up in xenografts	0.000741582	-3.23039	0.000741582	0.0527347	135	0.000741582	TRUE
GO:0016126 sterol biosynthetic process	up in xenografts	0.000806375	-3.24363	0.000806375	0.0566429	56	0.000806375	TRUE
GO:0000184 nuclear-transcribed mRNA catabolic process, nonsense-mediated decay	up in xenografts	0.000819656	-3.19757	0.000819656	0.0568821	120	0.000819656	TRUE
GO:0006695 cholesterol biosynthetic process	up in xenografts	0.000835019	-3.24593	0.000835019	0.0570077	50	0.000835019	TRUE
GO:0071166 ribonucleoprotein complex localization	up in xenografts	0.000841401	-3.20031	0.000841401	0.0570077	122	0.000841401	TRUE
GO:0009301 snRNA transcription	up in xenografts	0.000861054	-3.24556	0.000861054	0.0570077	70	0.000861054	TRUE
GO:0042795 snRNA transcription from RNA polymerase II promoter	up in xenografts	0.000861054	-3.24556	0.000861054	0.0570077	70	0.000861054	TRUE
GO:0044452 nucleolar part	up in xenografts	0.00427066	-2.6927	0.00427066	0.0587434	60	0.00427066	TRUE
GO:0071013 catalytic step 2 spliceosome	up in xenografts	0.00437928	-2.67086	0.00437928	0.0590327	88	0.00437928	TRUE
GO:0071426 ribonucleoprotein complex export from nucleus	up in xenografts	0.000952084	-3.16326	0.000952084	0.0623182	119	0.000952084	TRUE
GO:0018205 peptidyl-lysine modification	up in xenografts	0.000988694	-3.10507	0.000988694	0.0639874	393	0.000988694	TRUE
GO:0006260 DNA replication	up in xenografts	0.00109902	-3.07855	0.00109902	0.0703375	285	0.00109902	TRUE
GO:0006914 autophagy	up in xenografts	0.00114823	-3.059	0.00114823	0.0726791	426	0.00114823	TRUE
GO:0040029 regulation of gene expression, epigenetic	up in xenografts	0.00119912	-3.05586	0.00119912	0.0740276	247	0.00119912	TRUE
GO:0006342 chromatin silencing	up in xenografts	0.0012074	-3.09852	0.0012074	0.0740276	106	0.0012074	TRUE
GO:0006405 RNA export from nucleus	up in xenografts	0.00120809	-3.08802	0.00120809	0.0740276	119	0.00120809	TRUE
GO:0098573 intrinsic component of mitochondrial membrane	up in xenografts	0.005653	-2.59876	0.005653	0.0747083	54	0.005653	TRUE
GO:0042273 ribosomal large subunit biogenesis	up in xenografts	0.00124228	-3.1198	0.00124228	0.0753211	65	0.00124228	TRUE
GO:0006401 RNA catabolic process	up in xenografts	0.0012633	-3.03875	0.0012633	0.0757977	240	0.0012633	TRUE
GO:0006119 oxidative phosphorylation	up in xenografts	0.0012782	-3.07029	0.0012782	0.0759013	96	0.0012782	TRUE
GO:0070469 respiratory chain	up in xenografts	0.00597106	-2.54941	0.00597106	0.0773941	82	0.00597106	TRUE
GO:0031047 gene silencing by RNA	up in xenografts	0.00134768	-3.03751	0.00134768	0.0792106	157	0.00134768	TRUE
GO:0032592 integral component of mitochondrial membrane	up in xenografts	0.00644317	-2.55026	0.00644317	0.0805717	53	0.00644317	TRUE
GO:0000123 histone acetyltransferase complex	up in xenografts	0.0064553	-2.52699	0.0064553	0.0805717	87	0.0064553	TRUE
GO:0036064 ciliary basal body	up in xenografts	0.00660349	-2.51434	0.00660349	0.0809228	90	0.00660349	TRUE
GO:0005874 microtubule	up in xenografts	0.00696144	-2.46505	0.00696144	0.0821105	391	0.00696144	TRUE
GO:0035097 histone methyltransferase complex	up in xenografts	0.00703013	-2.50994	0.00703013	0.0821105	71	0.00703013	TRUE
GO:0016604 nuclear body	up in xenografts	0.00706588	-2.46133	0.00706588	0.0821105	347	0.00706588	TRUE
GO:0042773 ATP synthesis coupled electron transport	up in xenografts	0.00142128	-3.06134	0.00142128	0.0826928	77	0.00142128	TRUE
GO:0044450 microtubule organizing center part	up in xenografts	0.00750881	-2.44991	0.00750881	0.0857787	147	0.00750881	TRUE
GO:0022625 cytosolic large ribosomal subunit	up in xenografts	0.00763658	-2.47333	0.00763658	0.0857842	58	0.00763658	TRUE
GO:0098803 respiratory chain complex	up in xenografts	0.00820587	-2.44118	0.00820587	0.0906682	67	0.00820587	TRUE
GO:0042775 mitochondrial ATP synthesis coupled electron transport	up in xenografts	0.00159837	-3.02345	0.00159837	0.091379	76	0.00159837	TRUE
GO:0072599 establishment of protein localization to endoplasmic reticulum	up in xenografts	0.00160231	-2.99296	0.00160231	0.091379	103	0.00160231	TRUE
GO:1901990 regulation of mitotic cell cycle phase transition	up in xenografts	0.001702	-2.94229	0.001702	0.0961128	293	0.001702	TRUE
GO:0031461 cullin-RING ubiquitin ligase complex	up in xenografts	0.00929087	-2.36698	0.00929087	0.101001	163	0.00929087	TRUE
GO:0005777 peroxisome	up in xenografts	0.00968622	-2.35528	0.00968622	0.101205	127	0.00968622	TRUE
GO:0042579 microbody	up in xenografts	0.00968622	-2.35528	0.00968622	0.101205	127	0.00968622	TRUE
GO:0000314 organellar small ribosomal subunit	up in xenografts	0.00991028	-2.48392	0.00991028	0.101205	25	0.00991028	TRUE
GO:0005763 mitochondrial small ribosomal subunit	up in xenografts	0.00991028	-2.48392	0.00991028	0.101205	25	0.00991028	TRUE
GO:0007346 regulation of mitotic cell cycle	up in xenografts	0.00184439	-2.91137	0.00184439	0.102371	464	0.00184439	TRUE
GO:0006614 SRP-dependent cotranslational protein targeting to membrane	up in xenografts	0.00184836	-2.95142	0.00184836	0.102371	93	0.00184836	TRUE
hsa03008 Ribosome biogenesis in eukaryotes	up in xenografts	0.00213784	-2.91869	0.00213784	0.10526	82	0.00213784	TRUE
hsa03040 Spliceosome	up in xenografts	0.0027993	-2.80479	0.0027993	0.10526	132	0.0027993	TRUE
hsa00600 Sphingolipid metabolism	up in xenografts	0.00335741	-2.77577	0.00335741	0.10526	46	0.00335741	TRUE
hsa00970 Aminoacyl-tRNA biosynthesis	up in xenografts	0.00357681	-2.81001	0.00357681	0.10526	44	0.00357681	TRUE
GO:0008023 transcription elongation factor complex	up in xenografts	0.010985	-2.36143	0.010985	0.105784	46	0.010985	TRUE
GO:0005747 mitochondrial respiratory chain complex I	up in xenografts	0.0109865	-2.3623	0.0109865	0.105784	43	0.0109865	TRUE
GO:0030964 NADH dehydrogenase complex	up in xenografts	0.0109865	-2.3623	0.0109865	0.105784	43	0.0109865	TRUE
GO:0045271 respiratory chain complex I	up in xenografts	0.0109865	-2.3623	0.0109865	0.105784	43	0.0109865	TRUE
GO:0006613 cotranslational protein targeting to membrane	up in xenografts	0.00193026	-2.93418	0.00193026	0.105889	100	0.00193026	TRUE
GO:0005875 microtubule associated complex	up in xenografts	0.0116861	-2.28071	0.0116861	0.108414	142	0.0116861	TRUE
GO:0005746 mitochondrial respiratory chain	up in xenografts	0.0117745	-2.29346	0.0117745	0.108414	75	0.0117745	TRUE
GO:0009295 nucleoid	up in xenografts	0.011903	-2.33635	0.011903	0.108414	43	0.011903	TRUE
GO:0042645 mitochondrial nucleoid	up in xenografts	0.011903	-2.33635	0.011903	0.108414	43	0.011903	TRUE
GO:0032040 small-subunit processome	up in xenografts	0.0128636	-2.32862	0.0128636	0.112941	33	0.0128636	TRUE
GO:0000502 proteasome complex	up in xenografts	0.0129028	-2.26376	0.0129028	0.112941	66	0.0129028	TRUE
GO:1905369 endopeptidase complex	up in xenografts	0.0129028	-2.26376	0.0129028	0.112941	66	0.0129028	TRUE
GO:0019787 ubiquitin-like protein transferase activity	up in xenografts	0.0014082	-2.99661	0.0014082	0.113936	427	0.0014082	TRUE
GO:0016655 oxidoreductase activity, acting on NAD(P)H, quinone or similar compound as acceptor	up in xenografts	0.00147832	-3.07379	0.00147832	0.113936	54	0.00147832	TRUE
GO:0051438 regulation of ubiquitin-protein transferase activity	up in xenografts	0.00210746	-2.89988	0.00210746	0.114519	115	0.00210746	TRUE
GO:0048193 Golgi vesicle transport	up in xenografts	0.00217279	-2.86422	0.00217279	0.116965	303	0.00217279	TRUE
GO:0007032 endosome organization	up in xenografts	0.00224892	-2.92457	0.00224892	0.119942	65	0.00224892	TRUE
GO:0006403 RNA localization	up in xenografts	0.00229288	-2.85663	0.00229288	0.121165	199	0.00229288	TRUE
GO:0006400 tRNA modification	up in xenografts	0.00231738	-2.90307	0.00231738	0.121347	68	0.00231738	TRUE
GO:0030532 small nuclear ribonucleoprotein complex	up in xenografts	0.0141853	-2.23493	0.0141853	0.121563	61	0.0141853	TRUE
GO:0016592 mediator complex	up in xenografts	0.0142485	-2.28126	0.0142485	0.121563	34	0.0142485	TRUE
GO:0045047 protein targeting to ER	up in xenografts	0.00238469	-2.86377	0.00238469	0.122536	99	0.00238469	TRUE
GO:0032392 DNA geometric change	up in xenografts	0.00244494	-2.88633	0.00244494	0.122536	80	0.00244494	TRUE
GO:0070646 protein modification by small protein removal	up in xenografts	0.00245772	-2.84213	0.00245772	0.122536	130	0.00245772	TRUE
GO:0032508 DNA duplex unwinding	up in xenografts	0.00246751	-2.88869	0.00246751	0.122536	75	0.00246751	TRUE
GO:0051188 cofactor biosynthetic process	up in xenografts	0.00247151	-2.82964	0.00247151	0.122536	175	0.00247151	TRUE
GO:0006406 mRNA export from nucleus	up in xenografts	0.00250501	-2.85593	0.00250501	0.122536	105	0.00250501	TRUE
GO:0071427 mRNA-containing ribonucleoprotein complex export from nucleus	up in xenografts	0.00250501	-2.85593	0.00250501	0.122536	105	0.00250501	TRUE
GO:0090305 nucleic acid phosphodiester bond hydrolysis	up in xenografts	0.00251029	-2.81782	0.00251029	0.122536	263	0.00251029	TRUE
GO:0006643 membrane lipid metabolic process	up in xenografts	0.00255184	-2.81648	0.00255184	0.123518	195	0.00255184	TRUE
hsa04110 Cell cycle	up in xenografts	0.00538518	-2.57673	0.00538518	0.126526	124	0.00538518	TRUE
hsa03022 Basal transcription factors	up in xenografts	0.00573998	-2.60633	0.00573998	0.126526	44	0.00573998	TRUE
hsa04140 Regulation of autophagy	up in xenografts	0.00632051	-2.51656	0.00632051	0.126526	127	0.00632051	TRUE
hsa00900 Terpenoid backbone biosynthesis	up in xenografts	0.00675624	-2.61381	0.00675624	0.126526	22	0.00675624	TRUE
GO:0043038 amino acid activation	up in xenografts	0.00271016	-2.89445	0.00271016	0.130088	51	0.00271016	TRUE
GO:0070972 protein localization to endoplasmic reticulum	up in xenografts	0.00275643	-2.80692	0.00275643	0.13071	123	0.00275643	TRUE
GO:0042274 ribosomal small subunit biogenesis	up in xenografts	0.00276852	-2.85029	0.00276852	0.13071	65	0.00276852	TRUE
GO:0044798 nuclear transcription factor complex	up in xenografts	0.0158183	-2.16305	0.0158183	0.133269	127	0.0158183	TRUE
GO:1901987 regulation of cell cycle phase transition	up in xenografts	0.00285819	-2.7742	0.00285819	0.133597	314	0.00285819	TRUE
GO:0043044 ATP-dependent chromatin remodeling	up in xenografts	0.00287604	-2.83245	0.00287604	0.133597	75	0.00287604	TRUE
GO:0043039 tRNA aminoacylation	up in xenografts	0.00291755	-2.86978	0.00291755	0.134441	50	0.00291755	TRUE
GO:0034045 pre-autophagosomal structure membrane	up in xenografts	0.0173283	-2.27225	0.0173283	0.142922	16	0.0173283	TRUE
GO:0005778 peroxisomal membrane	up in xenografts	0.0176002	-2.14048	0.0176002	0.142922	55	0.0176002	TRUE
GO:0031903 microbody membrane	up in xenografts	0.0176002	-2.14048	0.0176002	0.142922	55	0.0176002	TRUE
GO:0033044 regulation of chromosome organization	up in xenografts	0.0031678	-2.76065	0.0031678	0.144814	132	0.0031678	TRUE
GO:0008026 ATP-dependent helicase activity	up in xenografts	0.0021576	-2.90981	0.0021576	0.145503	98	0.0021576	TRUE
GO:0070035 purine NTP-dependent helicase activity	up in xenografts	0.0021576	-2.90981	0.0021576	0.145503	98	0.0021576	TRUE
GO:0006446 regulation of translational initiation	up in xenografts	0.00321129	-2.77915	0.00321129	0.145646	82	0.00321129	TRUE
GO:0019783 ubiquitin-like protein-specific protease activity	up in xenografts	0.00231828	-2.86755	0.00231828	0.147143	107	0.00231828	TRUE
GO:0030687 preribosome, large subunit precursor	up in xenografts	0.0190634	-2.17101	0.0190634	0.152961	28	0.0190634	TRUE
GO:0090575 RNA polymerase II transcription factor complex	up in xenografts	0.01936	-2.08308	0.01936	0.153513	102	0.01936	TRUE
GO:0000152 nuclear ubiquitin ligase complex	up in xenografts	0.019845	-2.10383	0.019845	0.15553	42	0.019845	TRUE
GO:0005758 mitochondrial intermembrane space	up in xenografts	0.020228	-2.07027	0.020228	0.155627	76	0.020228	TRUE
GO:0080008 Cul4-RING E3 ubiquitin ligase complex	up in xenografts	0.0203192	-2.1549	0.0203192	0.155627	25	0.0203192	TRUE
hsa03420 Nucleotide excision repair	up in xenografts	0.00916381	-2.43471	0.00916381	0.157312	46	0.00916381	TRUE
GO:0097542 ciliary tip	up in xenografts	0.0211659	-2.0794	0.0211659	0.158726	44	0.0211659	TRUE
GO:0005838 proteasome regulatory particle	up in xenografts	0.0211949	-2.14106	0.0211949	0.158726	21	0.0211949	TRUE
GO:0005814 centriole	up in xenografts	0.0214743	-2.03943	0.0214743	0.159051	106	0.0214743	TRUE
GO:0051443 positive regulation of ubiquitin-protein transferase activity	up in xenografts	0.00353942	-2.73012	0.00353942	0.159274	100	0.00353942	TRUE
GO:0016779 nucleotidyltransferase activity	up in xenografts	0.00281885	-2.80447	0.00281885	0.159935	125	0.00281885	TRUE
GO:0032182 ubiquitin-like protein binding	up in xenografts	0.00282266	-2.79782	0.00282266	0.159935	126	0.00282266	TRUE
GO:0004842 ubiquitin-protein transferase activity	up in xenografts	0.00313545	-2.74096	0.00313545	0.159935	409	0.00313545	TRUE
GO:0008135 translation factor activity, RNA binding	up in xenografts	0.00323322	-2.7726	0.00323322	0.159935	86	0.00323322	TRUE
GO:0043566 structure-specific DNA binding	up in xenografts	0.00326096	-2.74936	0.00326096	0.159935	134	0.00326096	TRUE
GO:0030686 90S preribosome	up in xenografts	0.0224152	-2.09995	0.0224152	0.162827	27	0.0224152	TRUE
GO:0044438 microbody part	up in xenografts	0.0227474	-2.01557	0.0227474	0.162827	89	0.0227474	TRUE
GO:0044439 peroxisomal part	up in xenografts	0.0227474	-2.01557	0.0227474	0.162827	89	0.0227474	TRUE
GO:0099023 tethring complex	up in xenografts	0.0229504	-2.02403	0.0229504	0.162827	61	0.0229504	TRUE
hsa00240 Pyrimidine metabolism	up in xenografts	0.0114087	-2.29649	0.0114087	0.164523	101	0.0114087	TRUE
hsa04120 Ubiquitin mediated proteolysis	up in xenografts	0.0117963	-2.27962	0.0117963	0.164523	135	0.0117963	TRUE
hsa03020 RNA polymerase	up in xenografts	0.0119798	-2.3655	0.0119798	0.164523	31	0.0119798	TRUE
hsa00563 Glycosylphosphatidylinositol(GPI)-anchor biosynthesis	up in xenografts	0.0131833	-2.30191	0.0131833	0.169735	24	0.0131833	TRUE
GO:0005657 replication fork	up in xenografts	0.0248052	-1.99664	0.0248052	0.174153	62	0.0248052	TRUE
GO:0007033 vacuole organization	up in xenografts	0.00392457	-2.67398	0.00392457	0.17464	208	0.00392457	TRUE
GO:0051168 nuclear export	up in xenografts	0.00394154	-2.67622	0.00394154	0.17464	183	0.00394154	TRUE
GO:0044774 mitotic DNA integrity checkpoint	up in xenografts	0.0040093	-2.69401	0.0040093	0.174954	102	0.0040093	TRUE
GO:1903320 regulation of protein modification by small protein conjugation or removal	up in xenografts	0.00400936	-2.66259	0.00400936	0.174954	263	0.00400936	TRUE
GO:0097525 spliceosomal snRNP complex	up in xenografts	0.0253218	-1.98965	0.0253218	0.175947	54	0.0253218	TRUE
GO:0051186 cofactor metabolic process	up in xenografts	0.00416618	-2.6456	0.00416618	0.179222	364	0.00416618	TRUE
GO:0002181 cytoplasmic translation	up in xenografts	0.00416939	-2.72005	0.00416939	0.179222	51	0.00416939	TRUE
GO:0016407 acetyltransferase activity	up in xenografts	0.0041421	-2.67636	0.0041421	0.183186	98	0.0041421	TRUE
GO:0003682 chromatin binding	up in xenografts	0.00416878	-2.64428	0.00416878	0.183186	468	0.00416878	TRUE
GO:0043130 ubiquitin binding	up in xenografts	0.00424434	-2.66441	0.00424434	0.183186	107	0.00424434	TRUE
GO:1905368 peptidase complex	up in xenografts	0.0268856	-1.94574	0.0268856	0.184907	85	0.0268856	TRUE
GO:0034728 nucleosome organization	up in xenografts	0.00439681	-2.63965	0.00439681	0.187597	160	0.00439681	TRUE
GO:0010257 NADH dehydrogenase complex assembly	up in xenografts	0.00460604	-2.68463	0.00460604	0.190033	55	0.00460604	TRUE
GO:0032981 mitochondrial respiratory chain complex I assembly	up in xenografts	0.00460604	-2.68463	0.00460604	0.190033	55	0.00460604	TRUE
GO:0097031 mitochondrial respiratory chain complex I biogenesis	up in xenografts	0.00460604	-2.68463	0.00460604	0.190033	55	0.00460604	TRUE
GO:0006418 tRNA aminoacylation for protein translation	up in xenografts	0.00460687	-2.70639	0.00460687	0.190033	47	0.00460687	TRUE
GO:0031497 chromatin assembly	up in xenografts	0.00464439	-2.62173	0.00464439	0.190033	151	0.00464439	TRUE
GO:0045814 negative regulation of gene expression, epigenetic	up in xenografts	0.00465184	-2.62933	0.00465184	0.190033	122	0.00465184	TRUE
GO:0002178 palmitoyltransferase complex	up in xenografts	0.0283562	-2.02429	0.0283562	0.191218	11	0.0283562	TRUE
GO:0071011 precatalytic spliceosome	up in xenografts	0.0283705	-1.99586	0.0283705	0.191218	25	0.0283705	TRUE
GO:0019005 SCF ubiquitin ligase complex	up in xenografts	0.0289031	-1.92497	0.0289031	0.192878	47	0.0289031	TRUE
GO:0005921 gap junction	up in xenografts	0.0295613	-1.92652	0.0295613	0.195336	29	0.0295613	TRUE
GO:0008094 DNA-dependent ATPase activity	up in xenografts	0.00479239	-2.65583	0.00479239	0.198157	74	0.00479239	TRUE
GO:0034212 peptide N-acetyltransferase activity	up in xenografts	0.00495851	-2.64363	0.00495851	0.198157	62	0.00495851	TRUE
GO:0044773 mitotic DNA damage checkpoint	up in xenografts	0.00489122	-2.62541	0.00489122	0.198404	96	0.00489122	TRUE
GO:0015931 nucleobase-containing compound transport	up in xenografts	0.00493895	-2.5955	0.00493895	0.198939	200	0.00493895	TRUE
GO:0000725 recombinational repair	up in xenografts	0.00500735	-2.61792	0.00500735	0.199789	93	0.00500735	TRUE
GO:0065002 intracellular protein transmembrane transport	up in xenografts	0.00502942	-2.65556	0.00502942	0.199789	49	0.00502942	TRUE
GO:0003899 DNA-directed RNA polymerase activity	up in xenografts	0.00523263	-2.67135	0.00523263	0.201195	42	0.00523263	TRUE
GO:0034062 RNA polymerase activity	up in xenografts	0.00558197	-2.64049	0.00558197	0.201195	44	0.00558197	TRUE
GO:0036459 thiol-dependent ubiquitinyl hydrolase activity	up in xenografts	0.0057804	-2.55398	0.0057804	0.201195	96	0.0057804	TRUE
GO:0101005 ubiquitinyl hydrolase activity	up in xenografts	0.0057804	-2.55398	0.0057804	0.201195	96	0.0057804	TRUE
GO:0043022 ribosome binding	up in xenografts	0.00596704	-2.59969	0.00596704	0.201201	48	0.00596704	TRUE
GO:0031597 cytosolic proteasome complex	up in xenografts	0.0309228	-2.07304	0.0309228	0.20156	12	0.0309228	TRUE
GO:1990391 DNA repair complex	up in xenografts	0.0311012	-1.91452	0.0311012	0.20156	39	0.0311012	TRUE
GO:0006336 DNA replication-independent nucleosome assembly	up in xenografts	0.00515624	-2.6469	0.00515624	0.20204	53	0.00515624	TRUE
GO:0034724 DNA replication-independent nucleosome organization	up in xenografts	0.00515624	-2.6469	0.00515624	0.20204	53	0.00515624	TRUE
GO:0003684 damaged DNA binding	up in xenografts	0.00618539	-2.57049	0.00618539	0.202243	59	0.00618539	TRUE
GO:0005779 integral component of peroxisomal membrane	up in xenografts	0.0323402	-1.99208	0.0323402	0.205635	14	0.0323402	TRUE
GO:0031231 intrinsic component of peroxisomal membrane	up in xenografts	0.0323402	-1.99208	0.0323402	0.205635	14	0.0323402	TRUE
GO:0005811 lipid particle	up in xenografts	0.0330063	-1.85499	0.0330063	0.206358	65	0.0330063	TRUE
GO:0045171 intercellular bridge	up in xenografts	0.0330767	-1.86727	0.0330767	0.206358	44	0.0330767	TRUE
GO:1902562 H4 histone acetyltransferase complex	up in xenografts	0.0334019	-1.87639	0.0334019	0.206358	40	0.0334019	TRUE
GO:0042599 lamellar body	up in xenografts	0.0337627	-1.89191	0.0337627	0.206358	18	0.0337627	TRUE
GO:0008540 proteasome regulatory particle, base subcomplex	up in xenografts	0.0339848	-2.01943	0.0339848	0.206358	12	0.0339848	TRUE
GO:0051310 metaphase plate congression	up in xenografts	0.00541704	-2.63726	0.00541704	0.207572	46	0.00541704	TRUE
GO:0006323 DNA packaging	up in xenografts	0.00543472	-2.56148	0.00543472	0.207572	187	0.00543472	TRUE
GO:0031123 RNA 3'-end processing	up in xenografts	0.00543789	-2.58007	0.00543789	0.207572	110	0.00543789	TRUE
GO:0016570 histone modification	up in xenografts	0.00544296	-2.55238	0.00544296	0.207572	424	0.00544296	TRUE
GO:0032784 regulation of DNA-templated transcription, elongation	up in xenografts	0.0054776	-2.63823	0.0054776	0.207572	44	0.0054776	TRUE
GO:0031462 Cul2-RING ubiquitin ligase complex	up in xenografts	0.0352049	-1.98918	0.0352049	0.211858	11	0.0352049	TRUE
GO:0000724 double-strand break repair via homologous recombination	up in xenografts	0.005629	-2.57577	0.005629	0.211915	92	0.005629	TRUE
GO:0034508 centromere complex assembly	up in xenografts	0.00570217	-2.60724	0.00570217	0.212442	54	0.00570217	TRUE
GO:1900034 regulation of cellular response to heat	up in xenografts	0.00571675	-2.57731	0.00571675	0.212442	76	0.00571675	TRUE
GO:0022626 cytosolic ribosome	up in xenografts	0.0357966	-1.8109	0.0357966	0.213512	108	0.0357966	TRUE
GO:0009108 coenzyme biosynthetic process	up in xenografts	0.0057972	-2.54207	0.0057972	0.214051	136	0.0057972	TRUE
GO:0031023 microtubule organizing center organization	up in xenografts	0.00585952	-2.55187	0.00585952	0.214974	113	0.00585952	TRUE
GO:0004843 thiol-dependent ubiquitin-specific protease activity	up in xenografts	0.00682616	-2.50056	0.00682616	0.215389	76	0.00682616	TRUE
GO:0016796 exonuclease activity, active with either ribo- or deoxyribonucleic acids and producing 5'-phosphomonoesters	up in xenografts	0.00698667	-2.52737	0.00698667	0.215389	45	0.00698667	TRUE
GO:0006665 sphingolipid metabolic process	up in xenografts	0.00593562	-2.5316	0.00593562	0.216387	150	0.00593562	TRUE
GO:0003743 translation initiation factor activity	up in xenografts	0.00738709	-2.511	0.00738709	0.217281	50	0.00738709	TRUE
GO:0061733 peptide-lysine-N-acetyltransferase activity	up in xenografts	0.00788689	-2.47576	0.00788689	0.217281	54	0.00788689	TRUE
GO:0004402 histone acetyltransferase activity	up in xenografts	0.00793411	-2.47444	0.00793411	0.217281	53	0.00793411	TRUE
GO:0016875 ligase activity, forming carbon-oxygen bonds	up in xenografts	0.0080549	-2.49816	0.0080549	0.217281	42	0.0080549	TRUE
GO:0016876 ligase activity, forming aminoacyl-tRNA and related compounds	up in xenografts	0.0080549	-2.49816	0.0080549	0.217281	42	0.0080549	TRUE
GO:0034502 protein localization to chromosome	up in xenografts	0.00600516	-2.57953	0.00600516	0.217545	61	0.00600516	TRUE
GO:0000910 cytokinesis	up in xenografts	0.00610144	-2.52753	0.00610144	0.219652	130	0.00610144	TRUE
GO:0010833 telomere maintenance via telomere lengthening	up in xenografts	0.00614663	-2.56196	0.00614663	0.219904	60	0.00614663	TRUE
GO:0006334 nucleosome assembly	up in xenografts	0.00624555	-2.51824	0.00624555	0.222064	135	0.00624555	TRUE
GO:0000780 condensed nuclear chromosome, centromeric region	up in xenografts	0.0375614	-1.87333	0.0375614	0.222074	19	0.0375614	TRUE
GO:0043486 histone exchange	up in xenografts	0.00640511	-2.56248	0.00640511	0.22634	54	0.00640511	TRUE
GO:0072686 mitotic spindle	up in xenografts	0.0390326	-1.78518	0.0390326	0.227079	54	0.0390326	TRUE
GO:0030117 membrane coat	up in xenografts	0.0394187	-1.77073	0.0394187	0.227079	87	0.0394187	TRUE
GO:0048475 coated membrane	up in xenografts	0.0394187	-1.77073	0.0394187	0.227079	87	0.0394187	TRUE
GO:0005643 nuclear pore	up in xenografts	0.0400078	-1.76479	0.0400078	0.228519	78	0.0400078	TRUE
GO:0001510 RNA methylation	up in xenografts	0.00660564	-2.53029	0.00660564	0.230292	62	0.00660564	TRUE
GO:0006303 double-strand break repair via nonhomologous end joining	up in xenografts	0.00662616	-2.53933	0.00662616	0.230292	66	0.00662616	TRUE
GO:0006890 retrograde vesicle-mediated transport, Golgi to ER	up in xenografts	0.00663688	-2.52085	0.00663688	0.230292	79	0.00663688	TRUE
GO:0016616 oxidoreductase activity, acting on the CH-OH group of donors, NAD or NADP as acceptor	up in xenografts	0.00875357	-2.39418	0.00875357	0.230368	113	0.00875357	TRUE
GO:0004536 deoxyribonuclease activity	up in xenografts	0.00916117	-2.39538	0.00916117	0.231727	66	0.00916117	TRUE
GO:0008408 3'-5' exonuclease activity	up in xenografts	0.00923471	-2.416	0.00923471	0.231727	47	0.00923471	TRUE
GO:0004812 aminoacyl-tRNA ligase activity	up in xenografts	0.00949559	-2.43339	0.00949559	0.232858	41	0.00949559	TRUE
GO:0009452 7-methylguanosine RNA capping	up in xenografts	0.00680645	-2.58191	0.00680645	0.233364	37	0.00680645	TRUE
GO:0036260 RNA capping	up in xenografts	0.00680645	-2.58191	0.00680645	0.233364	37	0.00680645	TRUE
GO:0043414 macromolecule methylation	up in xenografts	0.00687238	-2.47324	0.00687238	0.23423	263	0.00687238	TRUE
GO:0036452 ESCRT complex	up in xenografts	0.0413773	-1.79294	0.0413773	0.234355	27	0.0413773	TRUE
GO:0003954 NADH dehydrogenase activity	up in xenografts	0.0103544	-2.39086	0.0103544	0.237712	40	0.0103544	TRUE
GO:0008137 NADH dehydrogenase (ubiquinone) activity	up in xenografts	0.0103544	-2.39086	0.0103544	0.237712	40	0.0103544	TRUE
GO:0050136 NADH dehydrogenase (quinone) activity	up in xenografts	0.0103544	-2.39086	0.0103544	0.237712	40	0.0103544	TRUE
GO:1990752 microtubule end	up in xenografts	0.0425054	-1.79405	0.0425054	0.238739	22	0.0425054	TRUE
GO:0007031 peroxisome organization	up in xenografts	0.00705938	-2.5696	0.00705938	0.239189	34	0.00705938	TRUE
GO:0031304 intrinsic component of mitochondrial inner membrane	up in xenografts	0.0435779	-1.76562	0.0435779	0.24075	25	0.0435779	TRUE
GO:0031305 integral component of mitochondrial inner membrane	up in xenografts	0.0435779	-1.76562	0.0435779	0.24075	25	0.0435779	TRUE
GO:0006360 transcription from RNA polymerase I promoter	up in xenografts	0.00717769	-2.51831	0.00717769	0.241775	55	0.00717769	TRUE
GO:0005680 anaphase-promoting complex	up in xenografts	0.0442913	-1.77972	0.0442913	0.242702	22	0.0442913	TRUE
GO:0016482 cytosolic transport	up in xenografts	0.00731615	-2.4616	0.00731615	0.245006	129	0.00731615	TRUE
GO:0007080 mitotic metaphase plate congression	up in xenografts	0.00740302	-2.53737	0.00740302	0.246482	38	0.00740302	TRUE
GO:0003729 mRNA binding	up in xenografts	0.010988	-2.30488	0.010988	0.247001	161	0.010988	TRUE
GO:0050891 multicellular organismal water homeostasis	up in xenografts	0.00746912	-2.48103	0.00746912	0.247254	55	0.00746912	TRUE
GO:0044743 intracellular protein transmembrane import	up in xenografts	0.00757037	-2.50789	0.00757037	0.249173	43	0.00757037	TRUE
GO:0051297 centrosome organization	up in xenografts	0.00761748	-2.45724	0.00761748	0.249299	104	0.00761748	TRUE
GO:0016925 protein sumoylation	up in xenografts	0.00768732	-2.44529	0.00768732	0.250164	130	0.00768732	TRUE
GO:0031968 organelle outer membrane	up in xenografts	0.0460473	-1.68916	0.0460473	0.250289	179	0.0460473	TRUE
GO:0006839 mitochondrial transport	up in xenografts	0.00773798	-2.42903	0.00773798	0.250398	267	0.00773798	TRUE
GO:1990542 mitochondrial transmembrane transport	up in xenografts	0.00779434	-2.46213	0.00779434	0.250812	65	0.00779434	TRUE
GO:0035337 fatty-acyl-CoA metabolic process	up in xenografts	0.00792669	-2.4568	0.00792669	0.253654	48	0.00792669	TRUE
GO:0008080 N-acetyltransferase activity	up in xenografts	0.0115538	-2.30099	0.0115538	0.254419	82	0.0115538	TRUE
GO:0005666 DNA-directed RNA polymerase III complex	up in xenografts	0.0478954	-1.75027	0.0478954	0.255067	18	0.0478954	TRUE
GO:0031970 organelle envelope lumen	up in xenografts	0.0481229	-1.67359	0.0481229	0.255067	84	0.0481229	TRUE
GO:1902555 endoribonuclease complex	up in xenografts	0.0482833	-1.72267	0.0482833	0.255067	22	0.0482833	TRUE
GO:0016469 proton-transporting two-sector ATPase complex	up in xenografts	0.04844	-1.6802	0.04844	0.255067	46	0.04844	TRUE
GO:0031396 regulation of protein ubiquitination	up in xenografts	0.00804698	-2.41624	0.00804698	0.256081	241	0.00804698	TRUE
GO:0035869 ciliary transition zone	up in xenografts	0.0490377	-1.70627	0.0490377	0.256213	27	0.0490377	TRUE
GO:0015935 small ribosomal subunit	up in xenografts	0.0497806	-1.65931	0.0497806	0.256543	65	0.0497806	TRUE
GO:0022624 proteasome accessory complex	up in xenografts	0.0500184	-1.68748	0.0500184	0.256543	24	0.0500184	TRUE
GO:0044232 organelle membrane contact site	up in xenografts	0.0502429	-1.72027	0.0502429	0.256543	12	0.0502429	TRUE
GO:0032806 carboxy-terminal domain protein kinase complex	up in xenografts	0.0510063	-1.70983	0.0510063	0.258483	21	0.0510063	TRUE
GO:0016579 protein deubiquitination	up in xenografts	0.0081755	-2.42229	0.0081755	0.258741	113	0.0081755	TRUE
GO:0000959 mitochondrial RNA metabolic process	up in xenografts	0.00825757	-2.51983	0.00825757	0.25991	34	0.00825757	TRUE
GO:0042255 ribosome assembly	up in xenografts	0.00835516	-2.44731	0.00835516	0.260711	55	0.00835516	TRUE
GO:0006370 7-methylguanosine mRNA capping	up in xenografts	0.00837351	-2.51079	0.00837351	0.260711	33	0.00837351	TRUE
GO:0005741 mitochondrial outer membrane	up in xenografts	0.0521667	-1.62907	0.0521667	0.260906	157	0.0521667	TRUE
GO:0070603 SWI/SNF superfamily-type complex	up in xenografts	0.0524797	-1.63616	0.0524797	0.260906	71	0.0524797	TRUE
GO:0031306 intrinsic component of mitochondrial outer membrane	up in xenografts	0.0527005	-1.66567	0.0527005	0.260906	22	0.0527005	TRUE
GO:0031227 intrinsic component of endoplasmic reticulum membrane	up in xenografts	0.0536465	-1.61576	0.0536465	0.260906	141	0.0536465	TRUE
GO:0044665 MLL1/2 complex	up in xenografts	0.0538069	-1.65687	0.0538069	0.260906	28	0.0538069	TRUE
GO:0071339 MLL1 complex	up in xenografts	0.0538069	-1.65687	0.0538069	0.260906	28	0.0538069	TRUE
GO:0045259 proton-transporting ATP synthase complex	up in xenografts	0.0545962	-1.64779	0.0545962	0.262842	22	0.0545962	TRUE
GO:1903321 negative regulation of protein modification by small protein conjugation or removal	up in xenografts	0.00850927	-2.40487	0.00850927	0.263513	135	0.00850927	TRUE
GO:0019068 virion assembly	up in xenografts	0.00864817	-2.47459	0.00864817	0.264794	37	0.00864817	TRUE
GO:0034080 CENP-A containing nucleosome assembly	up in xenografts	0.00872268	-2.46084	0.00872268	0.264794	42	0.00872268	TRUE
GO:0061641 CENP-A containing chromatin organization	up in xenografts	0.00872268	-2.46084	0.00872268	0.264794	42	0.00872268	TRUE
GO:0035336 long-chain fatty-acyl-CoA metabolic process	up in xenografts	0.00873454	-2.42136	0.00873454	0.264794	46	0.00873454	TRUE
GO:0000731 DNA synthesis involved in DNA repair	up in xenografts	0.00888733	-2.41788	0.00888733	0.268016	73	0.00888733	TRUE
hsa00100 Steroid biosynthesis	up in xenografts	0.0221348	-2.08407	0.0221348	0.268221	20	0.0221348	TRUE
GO:0006120 mitochondrial electron transport, NADH to ubiquinone	up in xenografts	0.00894911	-2.44178	0.00894911	0.268473	45	0.00894911	TRUE
GO:0008234 cysteine-type peptidase activity	up in xenografts	0.0127174	-2.24506	0.0127174	0.268598	171	0.0127174	TRUE
GO:0016887 ATPase activity	up in xenografts	0.0130188	-2.2298	0.0130188	0.268598	414	0.0130188	TRUE
GO:0003678 DNA helicase activity	up in xenografts	0.0131754	-2.28655	0.0131754	0.268598	49	0.0131754	TRUE
GO:0003724 RNA helicase activity	up in xenografts	0.0131934	-2.25935	0.0131934	0.268598	67	0.0131934	TRUE
GO:0000788 nuclear nucleosome	up in xenografts	0.0564635	-1.61025	0.0564635	0.269904	39	0.0564635	TRUE
GO:0031055 chromatin remodeling at centromere	up in xenografts	0.00905497	-2.43775	0.00905497	0.270242	46	0.00905497	TRUE
GO:0006369 termination of RNA polymerase II transcription	up in xenografts	0.00915044	-2.41691	0.00915044	0.271683	62	0.00915044	TRUE
GO:0007041 lysosomal transport	up in xenografts	0.00930267	-2.38956	0.00930267	0.274786	76	0.00930267	TRUE
GO:0030104 water homeostasis	up in xenografts	0.00936144	-2.38607	0.00936144	0.275112	65	0.00936144	TRUE
GO:0005844 polysome	up in xenografts	0.0593113	-1.59087	0.0593113	0.278192	39	0.0593113	TRUE
GO:0030897 HOPS complex	up in xenografts	0.059389	-1.64688	0.059389	0.278192	14	0.059389	TRUE
GO:0000307 cyclin-dependent protein kinase holoenzyme complex	up in xenografts	0.0594357	-1.59629	0.0594357	0.278192	32	0.0594357	TRUE
GO:0006997 nucleus organization	up in xenografts	0.00956968	-2.3633	0.00956968	0.279804	134	0.00956968	TRUE
GO:0031307 integral component of mitochondrial outer membrane	up in xenografts	0.0608829	-1.59048	0.0608829	0.28167	21	0.0608829	TRUE
GO:0097346 INO80-type complex	up in xenografts	0.0613609	-1.60291	0.0613609	0.28167	21	0.0613609	TRUE
GO:0005689 U12-type spliceosomal complex	up in xenografts	0.0614324	-1.58901	0.0614324	0.28167	26	0.0614324	TRUE
GO:0008287 protein serine/threonine phosphatase complex	up in xenografts	0.0627015	-1.55045	0.0627015	0.283285	47	0.0627015	TRUE
GO:1903293 phosphatase complex	up in xenografts	0.0627015	-1.55045	0.0627015	0.283285	47	0.0627015	TRUE
GO:0035371 microtubule plus-end	up in xenografts	0.0630457	-1.60532	0.0630457	0.283285	16	0.0630457	TRUE
GO:0043596 nuclear replication fork	up in xenografts	0.0637383	-1.55227	0.0637383	0.284501	39	0.0637383	TRUE
GO:0031124 mRNA 3'-end processing	up in xenografts	0.00982122	-2.36747	0.00982122	0.285708	85	0.00982122	TRUE
GO:0051028 mRNA transport	up in xenografts	0.0100168	-2.34387	0.0100168	0.289934	138	0.0100168	TRUE
GO:0007052 mitotic spindle organization	up in xenografts	0.0100852	-2.38717	0.0100852	0.290453	48	0.0100852	TRUE
GO:0030990 intraciliary transport particle	up in xenografts	0.0670199	-1.53684	0.0670199	0.294814	30	0.0670199	TRUE
GO:0005635 nuclear envelope	up in xenografts	0.0671554	-1.49882	0.0671554	0.294814	416	0.0671554	TRUE
GO:0098799 outer mitochondrial membrane protein complex	up in xenografts	0.0673611	-1.61244	0.0673611	0.294814	11	0.0673611	TRUE
GO:1902554 serine/threonine protein kinase complex	up in xenografts	0.0678786	-1.50158	0.0678786	0.295162	77	0.0678786	TRUE
GO:0004004 ATP-dependent RNA helicase activity	up in xenografts	0.0151047	-2.20467	0.0151047	0.296326	65	0.0151047	TRUE
GO:0008186 RNA-dependent ATPase activity	up in xenografts	0.0151047	-2.20467	0.0151047	0.296326	65	0.0151047	TRUE
GO:0005753 mitochondrial proton-transporting ATP synthase complex	up in xenografts	0.0686212	-1.52616	0.0686212	0.296479	21	0.0686212	TRUE
GO:0035145 exon-exon junction complex	up in xenografts	0.0690925	-1.53534	0.0690925	0.296614	22	0.0690925	TRUE
GO:0004518 nuclease activity	up in xenografts	0.0154399	-2.16653	0.0154399	0.297494	195	0.0154399	TRUE
GO:0007004 telomere maintenance via telomerase	up in xenografts	0.0104575	-2.36944	0.0104575	0.299678	54	0.0104575	TRUE
GO:0051983 regulation of chromosome segregation	up in xenografts	0.0105504	-2.33903	0.0105504	0.300844	77	0.0105504	TRUE
GO:0090559 regulation of membrane permeability	up in xenografts	0.010617	-2.33913	0.010617	0.30125	67	0.010617	TRUE
GO:0031492 nucleosomal DNA binding	up in xenografts	0.015925	-2.21005	0.015925	0.301457	45	0.015925	TRUE
GO:0031490 chromatin DNA binding	up in xenografts	0.0162483	-2.15774	0.0162483	0.302274	97	0.0162483	TRUE
GO:0030176 integral component of endoplasmic reticulum membrane	up in xenografts	0.0708833	-1.47366	0.0708833	0.302376	136	0.0708833	TRUE
GO:0030490 maturation of SSU-rRNA	up in xenografts	0.0107776	-2.35956	0.0107776	0.304308	47	0.0107776	TRUE
GO:0045120 pronucleus	up in xenografts	0.071904	-1.55514	0.071904	0.304801	13	0.071904	TRUE
GO:0007098 centrosome cycle	up in xenografts	0.0108977	-2.33091	0.0108977	0.3062	75	0.0108977	TRUE
GO:0031519 PcG protein complex	up in xenografts	0.0729631	-1.47556	0.0729631	0.307357	44	0.0729631	TRUE
GO:0043240 Fanconi anaemia nuclear complex	up in xenografts	0.0737959	-1.52866	0.0737959	0.308934	13	0.0737959	TRUE
GO:0035859 Seh1-associated complex	up in xenografts	0.0751072	-1.51443	0.0751072	0.309604	14	0.0751072	TRUE
GO:0030894 replisome	up in xenografts	0.0754409	-1.47024	0.0754409	0.309604	29	0.0754409	TRUE
GO:0005852 eukaryotic translation initiation factor 3 complex	up in xenografts	0.0754661	-1.49618	0.0754661	0.309604	17	0.0754661	TRUE
GO:0035267 NuA4 histone acetyltransferase complex	up in xenografts	0.0770646	-1.47753	0.0770646	0.309604	19	0.0770646	TRUE
GO:0043189 H4/H2A histone acetyltransferase complex	up in xenografts	0.0770646	-1.47753	0.0770646	0.309604	19	0.0770646	TRUE
GO:0035861 site of double-strand break	up in xenografts	0.0781464	-1.45002	0.0781464	0.309604	30	0.0781464	TRUE
GO:0031011 Ino80 complex	up in xenografts	0.0788384	-1.49062	0.0788384	0.309604	14	0.0788384	TRUE
GO:0033202 DNA helicase complex	up in xenografts	0.0788384	-1.49062	0.0788384	0.309604	14	0.0788384	TRUE
GO:0005849 mRNA cleavage factor complex	up in xenografts	0.0791436	-1.46438	0.0791436	0.309604	19	0.0791436	TRUE
GO:0005732 small nucleolar ribonucleoprotein complex	up in xenografts	0.0795884	-1.46286	0.0795884	0.309604	18	0.0795884	TRUE
GO:0038201 TOR complex	up in xenografts	0.0802614	-1.47012	0.0802614	0.309604	14	0.0802614	TRUE
GO:0005669 transcription factor TFIID complex	up in xenografts	0.0804675	-1.43194	0.0804675	0.309604	22	0.0804675	TRUE
GO:0000178 exosome (RNase complex)	up in xenografts	0.0810308	-1.44491	0.0810308	0.309604	22	0.0810308	TRUE
GO:1905354 exoribonuclease complex	up in xenografts	0.0810308	-1.44491	0.0810308	0.309604	22	0.0810308	TRUE
GO:0034451 centriolar satellite	up in xenografts	0.0812858	-1.42812	0.0812858	0.309604	25	0.0812858	TRUE
GO:0005798 Golgi-associated vesicle	up in xenografts	0.0813056	-1.40405	0.0813056	0.309604	81	0.0813056	TRUE
hsa00062 Fatty acid elongation	up in xenografts	0.0299586	-1.92809	0.0299586	0.310914	25	0.0299586	TRUE
hsa03018 RNA degradation	up in xenografts	0.0311858	-1.88167	0.0311858	0.310914	77	0.0311858	TRUE
hsa04130 SNARE interactions in vesicular transport	up in xenografts	0.0326386	-1.88919	0.0326386	0.310914	34	0.0326386	TRUE
hsa03460 Fanconi anemia pathway	up in xenografts	0.034295	-1.8492	0.034295	0.310914	54	0.034295	TRUE
hsa03440 Homologous recombination	up in xenografts	0.0356725	-1.84854	0.0356725	0.310914	41	0.0356725	TRUE
hsa00020 Citrate cycle (TCA cycle)	up in xenografts	0.0373864	-1.83813	0.0373864	0.310914	29	0.0373864	TRUE
hsa03015 mRNA surveillance pathway	up in xenografts	0.037478	-1.79317	0.037478	0.310914	89	0.037478	TRUE
hsa04146 Peroxisome	up in xenografts	0.0377323	-1.78994	0.0377323	0.310914	81	0.0377323	TRUE
GO:0005871 kinesin complex	up in xenografts	0.0825908	-1.39824	0.0825908	0.311476	54	0.0825908	TRUE
GO:0005736 DNA-directed RNA polymerase I complex	up in xenografts	0.0827214	-1.46892	0.0827214	0.311476	13	0.0827214	TRUE
hsa03030 DNA replication	up in xenografts	0.0395123	-1.80441	0.0395123	0.313059	36	0.0395123	TRUE
GO:0017137 Rab GTPase binding	up in xenografts	0.0172768	-2.12768	0.0172768	0.314001	124	0.0172768	TRUE
GO:0008173 RNA methyltransferase activity	up in xenografts	0.0174607	-2.14889	0.0174607	0.314001	51	0.0174607	TRUE
GO:0035770 ribonucleoprotein granule	up in xenografts	0.0845131	-1.37934	0.0845131	0.314264	151	0.0845131	TRUE
GO:0061700 GATOR2 complex	up in xenografts	0.0845314	-1.47799	0.0845314	0.314264	10	0.0845314	TRUE
GO:0043601 nuclear replisome	up in xenografts	0.0849323	-1.40654	0.0849323	0.314264	26	0.0849323	TRUE
GO:0005684 U2-type spliceosomal complex	up in xenografts	0.0853268	-1.3963	0.0853268	0.314264	31	0.0853268	TRUE
GO:0031145 anaphase-promoting complex-dependent catabolic process	up in xenografts	0.0113259	-2.31193	0.0113259	0.316121	78	0.0113259	TRUE
GO:0006457 protein folding	up in xenografts	0.0113606	-2.28803	0.0113606	0.316121	210	0.0113606	TRUE
GO:0046165 alcohol biosynthetic process	up in xenografts	0.0114597	-2.29246	0.0114597	0.317347	101	0.0114597	TRUE
GO:0035338 long-chain fatty-acyl-CoA biosynthetic process	up in xenografts	0.0115158	-2.31644	0.0115158	0.317373	42	0.0115158	TRUE
GO:0006505 GPI anchor metabolic process	up in xenografts	0.0116206	-2.33226	0.0116206	0.318736	33	0.0116206	TRUE
GO:0046949 fatty-acyl-CoA biosynthetic process	up in xenografts	0.0116838	-2.30955	0.0116838	0.318951	43	0.0116838	TRUE
GO:0050657 nucleic acid transport	up in xenografts	0.0118739	-2.27485	0.0118739	0.320416	166	0.0118739	TRUE
GO:0050658 RNA transport	up in xenografts	0.0118739	-2.27485	0.0118739	0.320416	166	0.0118739	TRUE
GO:0051236 establishment of RNA localization	up in xenografts	0.0119437	-2.27237	0.0119437	0.320416	169	0.0119437	TRUE
GO:0051439 regulation of ubiquitin-protein ligase activity involved in mitotic cell cycle	up in xenografts	0.01196	-2.29375	0.01196	0.320416	72	0.01196	TRUE
GO:0031397 negative regulation of protein ubiquitination	up in xenografts	0.0120318	-2.27388	0.0120318	0.320848	126	0.0120318	TRUE
GO:0016408 C-acyltransferase activity	up in xenografts	0.0184377	-2.21382	0.0184377	0.320968	13	0.0184377	TRUE
GO:0051082 unfolded protein binding	up in xenografts	0.018443	-2.10507	0.018443	0.320968	96	0.018443	TRUE
GO:0030014 CCR4-NOT complex	up in xenografts	0.0882581	-1.40357	0.0882581	0.323293	16	0.0882581	TRUE
GO:0000940 condensed chromosome outer kinetochore	up in xenografts	0.0888825	-1.43534	0.0888825	0.323518	12	0.0888825	TRUE
GO:0044441 ciliary part	up in xenografts	0.0895794	-1.34486	0.0895794	0.323518	326	0.0895794	TRUE
GO:0000782 telomere cap complex	up in xenografts	0.0902396	-1.40389	0.0902396	0.323518	13	0.0902396	TRUE
GO:0000783 nuclear telomere cap complex	up in xenografts	0.0902396	-1.40389	0.0902396	0.323518	13	0.0902396	TRUE
GO:0016605 PML body	up in xenografts	0.0908886	-1.34077	0.0908886	0.324121	95	0.0908886	TRUE
GO:0001673 male germ cell nucleus	up in xenografts	0.0928443	-1.40948	0.0928443	0.327911	11	0.0928443	TRUE
GO:0030992 intraciliary transport particle B	up in xenografts	0.0929243	-1.37058	0.0929243	0.327911	19	0.0929243	TRUE
GO:0030660 Golgi-associated vesicle membrane	up in xenografts	0.0935461	-1.33166	0.0935461	0.328386	49	0.0935461	TRUE
GO:0006278 RNA-dependent DNA biosynthetic process	up in xenografts	0.0125399	-2.29111	0.0125399	0.332	57	0.0125399	TRUE
GO:0045815 positive regulation of gene expression, epigenetic	up in xenografts	0.0126062	-2.26734	0.0126062	0.332	78	0.0126062	TRUE
GO:0051436 negative regulation of ubiquitin-protein ligase activity involved in mitotic cell cycle	up in xenografts	0.0126229	-2.27246	0.0126229	0.332	71	0.0126229	TRUE
GO:0000242 pericentriolar material	up in xenografts	0.0951601	-1.3609	0.0951601	0.332321	18	0.0951601	TRUE
GO:0071806 protein transmembrane transport	up in xenografts	0.0127838	-2.26851	0.0127838	0.333343	57	0.0127838	TRUE
GO:0008608 attachment of spindle microtubules to kinetochore	up in xenografts	0.0127897	-2.35073	0.0127897	0.333343	28	0.0127897	TRUE
GO:0030515 snoRNA binding	up in xenografts	0.019845	-2.15181	0.019845	0.335139	28	0.019845	TRUE
GO:1901505 carbohydrate derivative transporter activity	up in xenografts	0.0198785	-2.11556	0.0198785	0.335139	34	0.0198785	TRUE
GO:0046902 regulation of mitochondrial membrane permeability	up in xenografts	0.0130512	-2.25847	0.0130512	0.335703	63	0.0130512	TRUE
GO:0000226 microtubule cytoskeleton organization	up in xenografts	0.0130801	-2.2281	0.0130801	0.335703	405	0.0130801	TRUE
GO:0090501 RNA phosphodiester bond hydrolysis	up in xenografts	0.0131833	-2.23428	0.0131833	0.335703	125	0.0131833	TRUE
GO:0032259 methylation	up in xenografts	0.0131935	-2.22574	0.0131935	0.335703	331	0.0131935	TRUE
GO:0090150 establishment of protein localization to membrane	up in xenografts	0.0132158	-2.22469	0.0132158	0.335703	354	0.0132158	TRUE
GO:0051437 positive regulation of ubiquitin-protein ligase activity involved in regulation of mitotic cell cycle transition	up in xenografts	0.01323	-2.25059	0.01323	0.335703	76	0.01323	TRUE
GO:0006333 chromatin assembly or disassembly	up in xenografts	0.0133372	-2.22695	0.0133372	0.336941	175	0.0133372	TRUE
GO:0016410 N-acyltransferase activity	up in xenografts	0.0204004	-2.06157	0.0204004	0.337633	98	0.0204004	TRUE
GO:0016891 endoribonuclease activity, producing 5'-phosphomonoesters	up in xenografts	0.0206523	-2.13911	0.0206523	0.337633	26	0.0206523	TRUE
GO:0031491 nucleosome binding	up in xenografts	0.0212219	-2.06761	0.0212219	0.338314	60	0.0212219	TRUE
GO:0016614 oxidoreductase activity, acting on CH-OH group of donors	up in xenografts	0.021321	-2.03729	0.021321	0.338314	133	0.021321	TRUE
GO:0005686 U2 snRNP	up in xenografts	0.0974831	-1.3328	0.0974831	0.338678	19	0.0974831	TRUE
GO:0045930 negative regulation of mitotic cell cycle	up in xenografts	0.0135422	-2.21879	0.0135422	0.340624	210	0.0135422	TRUE
GO:0033683 nucleotide-excision repair, DNA incision	up in xenografts	0.0136222	-2.28803	0.0136222	0.341147	40	0.0136222	TRUE
GO:0050661 NADP binding	up in xenografts	0.0218401	-2.04763	0.0218401	0.341528	45	0.0218401	TRUE
GO:0016282 eukaryotic 43S preinitiation complex	up in xenografts	0.100687	-1.32912	0.100687	0.346697	15	0.100687	TRUE
GO:0019908 nuclear cyclin-dependent protein kinase holoenzyme complex	up in xenografts	0.10082	-1.33676	0.10082	0.346697	15	0.10082	TRUE
GO:0006892 post-Golgi vesicle-mediated transport	up in xenografts	0.0139758	-2.24269	0.0139758	0.348488	60	0.0139758	TRUE
GO:0017148 negative regulation of translation	up in xenografts	0.014065	-2.20936	0.014065	0.348516	142	0.014065	TRUE
GO:1903050 regulation of proteolysis involved in cellular protein catabolic process	up in xenografts	0.0141129	-2.20239	0.0141129	0.348516	222	0.0141129	TRUE
GO:0006296 nucleotide-excision repair, DNA incision, 5'-to lesion	up in xenografts	0.014231	-2.27597	0.014231	0.348516	37	0.014231	TRUE
GO:0046519 sphingoid metabolic process	up in xenografts	0.0142398	-2.33409	0.0142398	0.348516	13	0.0142398	TRUE
GO:0006310 DNA recombination	up in xenografts	0.0142795	-2.19645	0.0142795	0.348516	249	0.0142795	TRUE
GO:0005675 holo TFIIH complex	up in xenografts	0.103337	-1.34666	0.103337	0.349269	11	0.103337	TRUE
GO:0070993 translation preinitiation complex	up in xenografts	0.104248	-1.30408	0.104248	0.349269	16	0.104248	TRUE
GO:0005697 telomerase holoenzyme complex	up in xenografts	0.105681	-1.28342	0.105681	0.349269	21	0.105681	TRUE
GO:0036464 cytoplasmic ribonucleoprotein granule	up in xenografts	0.105899	-1.25198	0.105899	0.349269	143	0.105899	TRUE
GO:0032797 SMN complex	up in xenografts	0.10629	-1.32923	0.10629	0.349269	11	0.10629	TRUE
GO:0005665 DNA-directed RNA polymerase II, core complex	up in xenografts	0.106308	-1.28376	0.106308	0.349269	17	0.106308	TRUE
GO:0000778 condensed nuclear chromosome kinetochore	up in xenografts	0.10714	-1.32483	0.10714	0.349269	10	0.10714	TRUE
GO:0033178 proton-transporting two-sector ATPase complex, catalytic domain	up in xenografts	0.107197	-1.26949	0.107197	0.349269	17	0.107197	TRUE
GO:0019867 outer membrane	up in xenografts	0.107412	-1.24258	0.107412	0.349269	184	0.107412	TRUE
GO:0005876 spindle microtubule	up in xenografts	0.107449	-1.24795	0.107449	0.349269	53	0.107449	TRUE
GO:0000176 nuclear exosome (RNase complex)	up in xenografts	0.108401	-1.29027	0.108401	0.349269	15	0.108401	TRUE
GO:0000792 heterochromatin	up in xenografts	0.108529	-1.24136	0.108529	0.349269	69	0.108529	TRUE
GO:0031965 nuclear membrane	up in xenografts	0.108711	-1.23487	0.108711	0.349269	275	0.108711	TRUE
GO:0034719 SMN-Sm protein complex	up in xenografts	0.108823	-1.28242	0.108823	0.349269	16	0.108823	TRUE
GO:0016866 intramolecular transferase activity	up in xenografts	0.0226866	-2.08236	0.0226866	0.349697	26	0.0226866	TRUE
GO:0016607 nuclear speck	up in xenografts	0.109643	-1.2307	0.109643	0.350235	197	0.109643	TRUE
GO:0006513 protein monoubiquitination	up in xenografts	0.0144391	-2.23683	0.0144391	0.350297	54	0.0144391	TRUE
GO:0051444 negative regulation of ubiquitin-protein transferase activity	up in xenografts	0.0144741	-2.21305	0.0144741	0.350297	79	0.0144741	TRUE
GO:0016741 transferase activity, transferring one-carbon groups	up in xenografts	0.0230812	-1.99992	0.0230812	0.350651	218	0.0230812	TRUE
GO:0016835 carbon-oxygen lyase activity	up in xenografts	0.0238565	-2.00211	0.0238565	0.350651	66	0.0238565	TRUE
GO:0043024 ribosomal small subunit binding	up in xenografts	0.0239928	-2.14303	0.0239928	0.350651	13	0.0239928	TRUE
GO:0005048 signal sequence binding	up in xenografts	0.0240483	-2.01797	0.0240483	0.350651	44	0.0240483	TRUE
GO:0032039 integrator complex	up in xenografts	0.110478	-1.28549	0.110478	0.351237	13	0.110478	TRUE
GO:0030118 clathrin coat	up in xenografts	0.111495	-1.22821	0.111495	0.352804	46	0.111495	TRUE
GO:0004529 exodeoxyribonuclease activity	up in xenografts	0.0249397	-2.04597	0.0249397	0.354078	17	0.0249397	TRUE
GO:0016895 exodeoxyribonuclease activity, producing 5'-phosphomonoesters	up in xenografts	0.0249397	-2.04597	0.0249397	0.354078	17	0.0249397	TRUE
GO:0036503 ERAD pathway	up in xenografts	0.0148002	-2.19755	0.0148002	0.356616	88	0.0148002	TRUE
GO:0016233 telomere capping	up in xenografts	0.0148866	-2.23008	0.0148866	0.356616	49	0.0148866	TRUE
GO:0000726 non-recombinational repair	up in xenografts	0.0149209	-2.20661	0.0149209	0.356616	73	0.0149209	TRUE
GO:0015030 Cajal body	up in xenografts	0.113469	-1.21732	0.113469	0.357374	49	0.113469	TRUE
GO:0045022 early endosome to late endosome transport	up in xenografts	0.0150323	-2.23813	0.0150323	0.357795	34	0.0150323	TRUE
GO:0033290 eukaryotic 48S preinitiation complex	up in xenografts	0.114468	-1.24763	0.114468	0.358843	15	0.114468	TRUE
GO:0072546 ER membrane protein complex	up in xenografts	0.115049	-1.27614	0.115049	0.358997	10	0.115049	TRUE
GO:0005847 mRNA cleavage and polyadenylation specificity factor complex	up in xenografts	0.116601	-1.24207	0.116601	0.360624	14	0.116601	TRUE
GO:0000109 nucleotide-excision repair complex	up in xenografts	0.117876	-1.2329	0.117876	0.360624	14	0.117876	TRUE
GO:0051233 spindle midzone	up in xenografts	0.118706	-1.2007	0.118706	0.360624	26	0.118706	TRUE
GO:0042470 melanosome	up in xenografts	0.118736	-1.18506	0.118736	0.360624	105	0.118736	TRUE
GO:0048770 pigment granule	up in xenografts	0.118736	-1.18506	0.118736	0.360624	105	0.118736	TRUE
GO:0031932 TORC2 complex	up in xenografts	0.120012	-1.23065	0.120012	0.360624	11	0.120012	TRUE
GO:0042575 DNA polymerase complex	up in xenografts	0.120354	-1.22566	0.120354	0.360624	13	0.120354	TRUE
GO:0000791 euchromatin	up in xenografts	0.120548	-1.18744	0.120548	0.360624	33	0.120548	TRUE
GO:0031414 N-terminal protein acetyltransferase complex	up in xenografts	0.121002	-1.23386	0.121002	0.360624	11	0.121002	TRUE
GO:1902911 protein kinase complex	up in xenografts	0.121247	-1.17339	0.121247	0.360624	89	0.121247	TRUE
GO:0030130 clathrin coat of trans-Golgi network vesicle	up in xenografts	0.121456	-1.22147	0.121456	0.360624	12	0.121456	TRUE
GO:0097504 Gemini of coiled bodies	up in xenografts	0.122517	-1.24096	0.122517	0.361361	10	0.122517	TRUE
GO:0000815 ESCRT III complex	up in xenografts	0.122777	-1.21744	0.122777	0.361361	11	0.122777	TRUE
GO:0036038 MKS complex	up in xenografts	0.123782	-1.21051	0.123782	0.361903	12	0.123782	TRUE
GO:0010494 cytoplasmic stress granule	up in xenografts	0.124035	-1.16986	0.124035	0.361903	35	0.124035	TRUE
GO:0005881 cytoplasmic microtubule	up in xenografts	0.125954	-1.15331	0.125954	0.364009	54	0.125954	TRUE
GO:0017119 Golgi transport complex	up in xenografts	0.125974	-1.19974	0.125974	0.364009	12	0.125974	TRUE
GO:0030663 COPI-coated vesicle membrane	up in xenografts	0.126377	-1.18328	0.126377	0.364009	16	0.126377	TRUE
GO:0042623 ATPase activity, coupled	up in xenografts	0.026003	-1.94696	0.026003	0.36438	309	0.026003	TRUE
GO:0006362 transcription elongation from RNA polymerase I promoter	up in xenografts	0.015385	-2.25601	0.015385	0.364681	31	0.015385	TRUE
GO:0009982 pseudouridine synthase activity	up in xenografts	0.0265981	-2.12561	0.0265981	0.366819	13	0.0265981	TRUE
GO:0019843 rRNA binding	up in xenografts	0.026857	-1.95604	0.026857	0.366819	59	0.026857	TRUE
GO:0008168 methyltransferase activity	up in xenografts	0.0275327	-1.9241	0.0275327	0.368425	206	0.0275327	TRUE
GO:0004549 tRNA-specific ribonuclease activity	up in xenografts	0.0276574	-2.07192	0.0276574	0.368425	15	0.0276574	TRUE
GO:0000153 cytoplasmic ubiquitin ligase complex	up in xenografts	0.128793	-1.17342	0.128793	0.369391	14	0.128793	TRUE
GO:0051536 iron-sulfur cluster binding	up in xenografts	0.0284319	-1.93121	0.0284319	0.369614	61	0.0284319	TRUE
GO:0051540 metal cluster binding	up in xenografts	0.0284319	-1.93121	0.0284319	0.369614	61	0.0284319	TRUE
hsa01212 Fatty acid metabolism	up in xenografts	0.0487085	-1.67447	0.0487085	0.370943	48	0.0487085	TRUE
hsa00591 Linoleic acid metabolism	up in xenografts	0.0504194	-1.67006	0.0504194	0.370943	29	0.0504194	TRUE
GO:0001522 pseudouridine synthesis	up in xenografts	0.0157232	-2.34109	0.0157232	0.37117	17	0.0157232	TRUE
GO:0071108 protein K48-linked deubiquitination	up in xenografts	0.0158301	-2.21897	0.0158301	0.372168	26	0.0158301	TRUE
GO:0006361 transcription initiation from RNA polymerase I promoter	up in xenografts	0.0159569	-2.23301	0.0159569	0.373625	33	0.0159569	TRUE
GO:0006270 DNA replication initiation	up in xenografts	0.0160236	-2.21924	0.0160236	0.373667	39	0.0160236	TRUE
GO:0010948 negative regulation of cell cycle process	up in xenografts	0.0161357	-2.14858	0.0161357	0.374046	217	0.0161357	TRUE
GO:0046605 regulation of centrosome cycle	up in xenografts	0.0161697	-2.19659	0.0161697	0.374046	42	0.0161697	TRUE
GO:0030140 trans-Golgi network transport vesicle	up in xenografts	0.131187	-1.13461	0.131187	0.374662	28	0.131187	TRUE
GO:0016538 cyclin-dependent protein serine/threonine kinase regulator activity	up in xenografts	0.0294862	-1.96121	0.0294862	0.378757	26	0.0294862	TRUE
GO:1904667 negative regulation of ubiquitin protein ligase activity	up in xenografts	0.0164566	-2.16218	0.0164566	0.37916	73	0.0164566	TRUE
GO:0031201 SNARE complex	up in xenografts	0.134594	-1.11197	0.134594	0.381508	53	0.134594	TRUE
GO:0070461 SAGA-type complex	up in xenografts	0.134717	-1.11742	0.134717	0.381508	32	0.134717	TRUE
GO:0034243 regulation of transcription elongation from RNA polymerase II promoter	up in xenografts	0.0167084	-2.23792	0.0167084	0.383428	24	0.0167084	TRUE
GO:0005929 cilium	up in xenografts	0.136918	-1.09491	0.136918	0.38612	484	0.136918	TRUE
GO:0000794 condensed nuclear chromosome	up in xenografts	0.137826	-1.09376	0.137826	0.387062	87	0.137826	TRUE
GO:0006612 protein targeting to membrane	up in xenografts	0.0169541	-2.12969	0.0169541	0.387521	185	0.0169541	TRUE
GO:0031625 ubiquitin protein ligase binding	up in xenografts	0.0312529	-1.86669	0.0312529	0.392538	274	0.0312529	TRUE
GO:0052689 carboxylic ester hydrolase activity	up in xenografts	0.0312866	-1.87041	0.0312866	0.392538	136	0.0312866	TRUE
GO:1901991 negative regulation of mitotic cell cycle phase transition	up in xenografts	0.0173169	-2.12483	0.0173169	0.394251	145	0.0173169	TRUE
GO:0019213 deacetylase activity	up in xenografts	0.0321395	-1.87491	0.0321395	0.395748	53	0.0321395	TRUE
GO:0004527 exonuclease activity	up in xenografts	0.032276	-1.86336	0.032276	0.395748	75	0.032276	TRUE
GO:0000177 cytoplasmic exosome (RNase complex)	up in xenografts	0.141933	-1.11028	0.141933	0.395931	15	0.141933	TRUE
GO:0030126 COPI vesicle coat	up in xenografts	0.142159	-1.11514	0.142159	0.395931	13	0.142159	TRUE
GO:0008333 endosome to lysosome transport	up in xenografts	0.0175213	-2.15825	0.0175213	0.397333	42	0.0175213	TRUE
GO:0042555 MCM complex	up in xenografts	0.143377	-1.12418	0.143377	0.397679	11	0.143377	TRUE
GO:0031902 late endosome membrane	up in xenografts	0.145503	-1.05873	0.145503	0.401923	104	0.145503	TRUE
GO:0000288 nuclear-transcribed mRNA catabolic process, deadenylation-dependent decay	up in xenografts	0.0179499	-2.13218	0.0179499	0.403395	68	0.0179499	TRUE
GO:0006637 acyl-CoA metabolic process	up in xenografts	0.0179987	-2.11322	0.0179987	0.403395	89	0.0179987	TRUE
GO:0035383 thioester metabolic process	up in xenografts	0.0179987	-2.11322	0.0179987	0.403395	89	0.0179987	TRUE
GO:0032391 photoreceptor connecting cilium	up in xenografts	0.147509	-1.05897	0.147509	0.4058	31	0.147509	TRUE
GO:0042405 nuclear inclusion body	up in xenografts	0.151487	-1.07543	0.151487	0.415051	12	0.151487	TRUE
GO:0036258 multivesicular body assembly	up in xenografts	0.0186339	-2.16989	0.0186339	0.416012	30	0.0186339	TRUE
GO:0050662 coenzyme binding	up in xenografts	0.034449	-1.82479	0.034449	0.416242	176	0.034449	TRUE
GO:0070402 NADPH binding	up in xenografts	0.034719	-1.94815	0.034719	0.416242	13	0.034719	TRUE
GO:0000974 Prp19 complex	up in xenografts	0.152708	-1.06123	0.152708	0.416701	13	0.152708	TRUE
GO:0032204 regulation of telomere maintenance	up in xenografts	0.018798	-2.11115	0.018798	0.416845	66	0.018798	TRUE
GO:0072665 protein localization to vacuole	up in xenografts	0.0188329	-2.12273	0.0188329	0.416845	50	0.0188329	TRUE
GO:1903362 regulation of cellular protein catabolic process	up in xenografts	0.0188883	-2.08356	0.0188883	0.416845	245	0.0188883	TRUE
GO:0005671 Ada2/Gcn5/Ada3 transcription activator complex	up in xenografts	0.154205	-1.04738	0.154205	0.417788	15	0.154205	TRUE
GO:0005868 cytoplasmic dynein complex	up in xenografts	0.154346	-1.04492	0.154346	0.417788	15	0.154346	TRUE
GO:0012510 trans-Golgi network transport vesicle membrane	up in xenografts	0.155032	-1.04322	0.155032	0.417967	14	0.155032	TRUE
GO:0016790 thiolester hydrolase activity	up in xenografts	0.0354164	-1.84519	0.0354164	0.419938	31	0.0354164	TRUE
GO:0000164 protein phosphatase type 1 complex	up in xenografts	0.157485	-1.04616	0.157485	0.422887	11	0.157485	TRUE
GO:0000346 transcription export complex	up in xenografts	0.158451	-1.04024	0.158451	0.423793	13	0.158451	TRUE
GO:0097526 spliceosomal tri-snRNP complex	up in xenografts	0.159582	-1.0106	0.159582	0.423991	25	0.159582	TRUE
GO:0005667 transcription factor complex	up in xenografts	0.160254	-0.994266	0.160254	0.423991	297	0.160254	TRUE
GO:0035098 ESC/E(Z) complex	up in xenografts	0.160412	-1.02452	0.160412	0.423991	16	0.160412	TRUE
GO:0045263 proton-transporting ATP synthase complex, coupling factor F(o)	up in xenografts	0.161137	-1.02324	0.161137	0.424244	11	0.161137	TRUE
GO:2001252 positive regulation of chromosome organization	up in xenografts	0.0192976	-2.10123	0.0192976	0.424253	63	0.0192976	TRUE
GO:0005682 U5 snRNP	up in xenografts	0.162979	-1.00532	0.162979	0.427424	16	0.162979	TRUE
hsa00071 Fatty acid degradation	up in xenografts	0.0605244	-1.5659	0.0605244	0.429932	44	0.0605244	TRUE
GO:1905037 autophagosome organization	up in xenografts	0.0197764	-2.07753	0.0197764	0.433126	81	0.0197764	TRUE
GO:0000813 ESCRT I complex	up in xenografts	0.167138	-1.01125	0.167138	0.436633	10	0.167138	TRUE
GO:0042303 molting cycle	up in xenografts	0.0201625	-2.0643	0.0201625	0.438249	99	0.0201625	TRUE
GO:0042633 hair cycle	up in xenografts	0.0201625	-2.0643	0.0201625	0.438249	99	0.0201625	TRUE
GO:0018198 peptidyl-cysteine modification	up in xenografts	0.0203851	-2.10886	0.0203851	0.441422	26	0.0203851	TRUE
GO:0000281 mitotic cytokinesis	up in xenografts	0.0204777	-2.11288	0.0204777	0.441766	33	0.0204777	TRUE
GO:0030120 vesicle coat	up in xenografts	0.17046	-0.958074	0.17046	0.443592	46	0.17046	TRUE
GO:0036257 multivesicular body organization	up in xenografts	0.0208306	-2.11533	0.0208306	0.447701	31	0.0208306	TRUE
GO:0010970 transport along microtubule	up in xenografts	0.0211593	-2.047	0.0211593	0.44952	100	0.0211593	TRUE
GO:0031571 mitotic G1 DNA damage checkpoint	up in xenografts	0.0211637	-2.0602	0.0211637	0.44952	69	0.0211637	TRUE
GO:0044819 mitotic G1/S transition checkpoint	up in xenografts	0.0211637	-2.0602	0.0211637	0.44952	69	0.0211637	TRUE
GO:0008535 respiratory chain complex IV assembly	up in xenografts	0.0212273	-2.16485	0.0212273	0.44952	20	0.0212273	TRUE
GO:0034709 methylosome	up in xenografts	0.175316	-0.965874	0.175316	0.454473	12	0.175316	TRUE
GO:0042393 histone binding	up in xenografts	0.0387953	-1.77076	0.0387953	0.455001	179	0.0387953	TRUE
GO:0005782 peroxisomal matrix	up in xenografts	0.176946	-0.932431	0.176946	0.455123	42	0.176946	TRUE
GO:0031907 microbody lumen	up in xenografts	0.176946	-0.932431	0.176946	0.455123	42	0.176946	TRUE
GO:0032300 mismatch repair complex	up in xenografts	0.177976	-0.969356	0.177976	0.455123	10	0.177976	TRUE
GO:0070069 cytochrome complex	up in xenografts	0.178268	-0.932115	0.178268	0.455123	24	0.178268	TRUE
GO:0071782 endoplasmic reticulum tubular network	up in xenografts	0.180353	-0.935574	0.180353	0.456017	15	0.180353	TRUE
GO:0031080 nuclear pore outer ring	up in xenografts	0.180833	-0.958959	0.180833	0.456017	10	0.180833	TRUE
GO:0005922 connexin complex	up in xenografts	0.181078	-0.923038	0.181078	0.456017	19	0.181078	TRUE
GO:0070971 endoplasmic reticulum exit site	up in xenografts	0.181559	-0.94888	0.181559	0.456017	10	0.181559	TRUE
GO:0034518 RNA cap binding complex	up in xenografts	0.182001	-0.932674	0.182001	0.456017	14	0.182001	TRUE
GO:0071203 WASH complex	up in xenografts	0.182776	-0.94963	0.182776	0.456263	10	0.182776	TRUE
GO:0044445 cytosolic part	up in xenografts	0.183561	-0.902807	0.183561	0.456532	221	0.183561	TRUE
GO:0017016 Ras GTPase binding	up in xenografts	0.0394168	-1.76137	0.0394168	0.45732	258	0.0394168	TRUE
GO:0008139 nuclear localization sequence binding	up in xenografts	0.0399004	-1.8074	0.0399004	0.458006	26	0.0399004	TRUE
GO:0004659 prenyltransferase activity	up in xenografts	0.0404098	-1.87	0.0404098	0.458243	15	0.0404098	TRUE
GO:0004003 ATP-dependent DNA helicase activity	up in xenografts	0.0407705	-1.79218	0.0407705	0.458243	34	0.0407705	TRUE
GO:1904668 positive regulation of ubiquitin protein ligase activity	up in xenografts	0.0219584	-2.03679	0.0219584	0.462718	80	0.0219584	TRUE
GO:0043241 protein complex disassembly	up in xenografts	0.0220955	-2.01788	0.0220955	0.462718	241	0.0220955	TRUE
GO:0006506 GPI anchor biosynthetic process	up in xenografts	0.0221679	-2.07943	0.0221679	0.462718	32	0.0221679	TRUE
GO:0070911 global genome nucleotide-excision repair	up in xenografts	0.0221719	-2.08671	0.0221719	0.462718	32	0.0221719	TRUE
GO:0097546 ciliary base	up in xenografts	0.186948	-0.900242	0.186948	0.463247	25	0.186948	TRUE
GO:0006091 generation of precursor metabolites and energy	up in xenografts	0.0223555	-2.01111	0.0223555	0.463976	345	0.0223555	TRUE
GO:0060271 cilium morphogenesis	up in xenografts	0.0224149	-2.01202	0.0224149	0.463976	241	0.0224149	TRUE
GO:0051298 centrosome duplication	up in xenografts	0.0225861	-2.03494	0.0225861	0.463976	60	0.0225861	TRUE
GO:0010824 regulation of centrosome duplication	up in xenografts	0.0226072	-2.06011	0.0226072	0.463976	35	0.0226072	TRUE
GO:0010501 RNA secondary structure unwinding	up in xenografts	0.0227546	-2.05118	0.0227546	0.463976	44	0.0227546	TRUE
GO:0018023 peptidyl-lysine trimethylation	up in xenografts	0.0227657	-2.07245	0.0227657	0.463976	34	0.0227657	TRUE
GO:1903322 positive regulation of protein modification by small protein conjugation or removal	up in xenografts	0.0229424	-2.00376	0.0229424	0.463976	188	0.0229424	TRUE
GO:0034249 negative regulation of cellular amide metabolic process	up in xenografts	0.0229738	-2.00599	0.0229738	0.463976	150	0.0229738	TRUE
GO:0006294 nucleotide-excision repair, preincision complex assembly	up in xenografts	0.0229772	-2.07976	0.0229772	0.463976	29	0.0229772	TRUE
GO:0046467 membrane lipid biosynthetic process	up in xenografts	0.0230377	-2.00423	0.0230377	0.463976	132	0.0230377	TRUE
GO:0044242 cellular lipid catabolic process	up in xenografts	0.0232285	-1.99826	0.0232285	0.466189	179	0.0232285	TRUE
GO:0006732 coenzyme metabolic process	up in xenografts	0.0234916	-1.99064	0.0234916	0.469832	295	0.0234916	TRUE
GO:0017004 cytochrome complex assembly	up in xenografts	0.0236847	-2.06139	0.0236847	0.47063	28	0.0236847	TRUE
GO:0044783 G1 DNA damage checkpoint	up in xenografts	0.0236949	-2.01041	0.0236949	0.47063	70	0.0236949	TRUE
GO:0051031 tRNA transport	up in xenografts	0.0238465	-2.04761	0.0238465	0.470874	34	0.0238465	TRUE
GO:0006998 nuclear envelope organization	up in xenografts	0.0239324	-1.99981	0.0239324	0.470874	81	0.0239324	TRUE
GO:0001825 blastocyst formation	up in xenografts	0.0239525	-2.02814	0.0239525	0.470874	29	0.0239525	TRUE
GO:0000932 cytoplasmic mRNA processing body	up in xenografts	0.191025	-0.877283	0.191025	0.471615	75	0.191025	TRUE
GO:0000803 sex chromosome	up in xenografts	0.193556	-0.877095	0.193556	0.47564	27	0.193556	TRUE
GO:0033177 proton-transporting two-sector ATPase complex, proton-transporting domain	up in xenografts	0.19538	-0.870126	0.19538	0.47564	21	0.19538	TRUE
GO:0032154 cleavage furrow	up in xenografts	0.196357	-0.859989	0.196357	0.47564	44	0.196357	TRUE
GO:0097610 cell surface furrow	up in xenografts	0.196357	-0.859989	0.196357	0.47564	44	0.196357	TRUE
GO:0005845 mRNA cap binding complex	up in xenografts	0.196515	-0.877772	0.196515	0.47564	13	0.196515	TRUE
GO:0072372 primary cilium	up in xenografts	0.196889	-0.853732	0.196889	0.47564	200	0.196889	TRUE
GO:0051865 protein autoubiquitination	up in xenografts	0.0243543	-2.00437	0.0243543	0.477146	51	0.0243543	TRUE
GO:1904666 regulation of ubiquitin protein ligase activity	up in xenografts	0.0246021	-1.98615	0.0246021	0.478178	84	0.0246021	TRUE
GO:0006363 termination of RNA polymerase I transcription	up in xenografts	0.0246742	-2.04111	0.0246742	0.478178	31	0.0246742	TRUE
GO:0003334 keratinocyte development	up in xenografts	0.0249136	-2.09063	0.0249136	0.478178	11	0.0249136	TRUE
GO:0070536 protein K63-linked deubiquitination	up in xenografts	0.025029	-2.01328	0.025029	0.478178	26	0.025029	TRUE
GO:0006448 regulation of translational elongation	up in xenografts	0.0251904	-2.04316	0.0251904	0.478178	24	0.0251904	TRUE
GO:0000045 autophagosome assembly	up in xenografts	0.0252077	-1.97356	0.0252077	0.478178	79	0.0252077	TRUE
GO:1903311 regulation of mRNA metabolic process	up in xenografts	0.0252081	-1.97092	0.0252081	0.478178	122	0.0252081	TRUE
GO:0032984 macromolecular complex disassembly	up in xenografts	0.0252842	-1.96004	0.0252842	0.478178	252	0.0252842	TRUE
GO:0006625 protein targeting to peroxisome	up in xenografts	0.0254546	-2.08148	0.0254546	0.478178	17	0.0254546	TRUE
GO:0072662 protein localization to peroxisome	up in xenografts	0.0254546	-2.08148	0.0254546	0.478178	17	0.0254546	TRUE
GO:0072663 establishment of protein localization to peroxisome	up in xenografts	0.0254546	-2.08148	0.0254546	0.478178	17	0.0254546	TRUE
GO:0006900 membrane budding	up in xenografts	0.0254811	-1.96578	0.0254811	0.478178	103	0.0254811	TRUE
GO:0000462 maturation of SSU-rRNA from tricistronic rRNA transcript (SSU-rRNA, 5.8S rRNA, LSU-rRNA)	up in xenografts	0.0256092	-1.99937	0.0256092	0.478178	36	0.0256092	TRUE
GO:0016241 regulation of macroautophagy	up in xenografts	0.0256222	-1.95987	0.0256222	0.478178	122	0.0256222	TRUE
GO:0061136 regulation of proteasomal protein catabolic process	up in xenografts	0.0256522	-1.95851	0.0256522	0.478178	142	0.0256522	TRUE
GO:0042384 cilium assembly	up in xenografts	0.025842	-1.95181	0.025842	0.480161	209	0.025842	TRUE
GO:0034311 diol metabolic process	up in xenografts	0.0260871	-2.07559	0.0260871	0.480574	11	0.0260871	TRUE
GO:0006479 protein methylation	up in xenografts	0.0261145	-1.94958	0.0261145	0.480574	162	0.0261145	TRUE
GO:0008213 protein alkylation	up in xenografts	0.0261145	-1.94958	0.0261145	0.480574	162	0.0261145	TRUE
GO:0000470 maturation of LSU-rRNA	up in xenografts	0.0264518	-2.02907	0.0264518	0.485231	25	0.0264518	TRUE
GO:0005719 nuclear euchromatin	up in xenografts	0.201975	-0.844813	0.201975	0.486184	25	0.201975	TRUE
GO:0008374 O-acyltransferase activity	up in xenografts	0.0440082	-1.72419	0.0440082	0.489535	48	0.0440082	TRUE
GO:1901988 negative regulation of cell cycle phase transition	up in xenografts	0.026813	-1.93843	0.026813	0.490295	156	0.026813	TRUE
GO:0019076 viral release from host cell	up in xenografts	0.0270259	-1.98193	0.0270259	0.492624	34	0.0270259	TRUE
GO:0005662 DNA replication factor A complex	up in xenografts	0.20579	-0.84139	0.20579	0.493449	15	0.20579	TRUE
GO:0000276 mitochondrial proton-transporting ATP synthase complex, coupling factor F(o)	up in xenografts	0.206821	-0.843165	0.206821	0.493449	10	0.206821	TRUE
GO:0030119 AP-type membrane coat adaptor complex	up in xenografts	0.20719	-0.820894	0.20719	0.493449	42	0.20719	TRUE
GO:0006623 protein targeting to vacuole	up in xenografts	0.0271969	-1.98823	0.0271969	0.493546	32	0.0271969	TRUE
GO:0006488 dolichol-linked oligosaccharide biosynthetic process	up in xenografts	0.0274921	-2.02589	0.0274921	0.493546	20	0.0274921	TRUE
GO:0006490 oligosaccharide-lipid intermediate biosynthetic process	up in xenografts	0.0274921	-2.02589	0.0274921	0.493546	20	0.0274921	TRUE
GO:0007007 inner mitochondrial membrane organization	up in xenografts	0.0274929	-2.04338	0.0274929	0.493546	18	0.0274929	TRUE
GO:0006312 mitotic recombination	up in xenografts	0.0275049	-1.96549	0.0275049	0.493546	45	0.0275049	TRUE
GO:0006284 base-excision repair	up in xenografts	0.0276495	-1.9688	0.0276495	0.494601	40	0.0276495	TRUE
GO:0009060 aerobic respiration	up in xenografts	0.0279241	-1.93808	0.0279241	0.495316	60	0.0279241	TRUE
GO:0035794 positive regulation of mitochondrial membrane permeability	up in xenografts	0.0280237	-1.93895	0.0280237	0.495316	52	0.0280237	TRUE
GO:0032210 regulation of telomere maintenance via telomerase	up in xenografts	0.0281012	-1.95354	0.0281012	0.495316	44	0.0281012	TRUE
GO:0061647 histone H3-K9 modification	up in xenografts	0.0281531	-1.9554	0.0281531	0.495316	38	0.0281531	TRUE
GO:2001251 negative regulation of chromosome organization	up in xenografts	0.0283312	-1.93387	0.0283312	0.495316	59	0.0283312	TRUE
GO:0046034 ATP metabolic process	up in xenografts	0.0283817	-1.91017	0.0283817	0.495316	223	0.0283817	TRUE
GO:0061418 regulation of transcription from RNA polymerase II promoter in response to hypoxia	up in xenografts	0.0286727	-1.94087	0.0286727	0.495316	32	0.0286727	TRUE
GO:1904356 regulation of telomere maintenance via telomere lengthening	up in xenografts	0.0288563	-1.93714	0.0288563	0.495316	48	0.0288563	TRUE
GO:0006338 chromatin remodeling	up in xenografts	0.028973	-1.9037	0.028973	0.495316	156	0.028973	TRUE
GO:0015980 energy derivation by oxidation of organic compounds	up in xenografts	0.0292219	-1.89698	0.0292219	0.495316	250	0.0292219	TRUE
GO:0007051 spindle organization	up in xenografts	0.0292376	-1.90363	0.0292376	0.495316	100	0.0292376	TRUE
GO:0044804 nucleophagy	up in xenografts	0.0292562	-1.97028	0.0292562	0.495316	19	0.0292562	TRUE
GO:0006295 nucleotide-excision repair, DNA incision, 3'-to lesion	up in xenografts	0.0293729	-1.99305	0.0293729	0.495316	22	0.0293729	TRUE
GO:0046471 phosphatidylglycerol metabolic process	up in xenografts	0.0293772	-1.92695	0.0293772	0.495316	32	0.0293772	TRUE
GO:0006352 DNA-templated transcription, initiation	up in xenografts	0.0296978	-1.89015	0.0296978	0.495316	227	0.0296978	TRUE
GO:0044766 multi-organism transport	up in xenografts	0.029731	-1.90158	0.029731	0.495316	74	0.029731	TRUE
GO:1902579 multi-organism localization	up in xenografts	0.029731	-1.90158	0.029731	0.495316	74	0.029731	TRUE
GO:1903052 positive regulation of proteolysis involved in cellular protein catabolic process	up in xenografts	0.0298334	-1.89065	0.0298334	0.495316	167	0.0298334	TRUE
GO:0072413 signal transduction involved in mitotic cell cycle checkpoint	up in xenografts	0.0298393	-1.91044	0.0298393	0.495316	62	0.0298393	TRUE
GO:1902402 signal transduction involved in mitotic DNA damage checkpoint	up in xenografts	0.0298393	-1.91044	0.0298393	0.495316	62	0.0298393	TRUE
GO:1902403 signal transduction involved in mitotic DNA integrity checkpoint	up in xenografts	0.0298393	-1.91044	0.0298393	0.495316	62	0.0298393	TRUE
GO:0006066 alcohol metabolic process	up in xenografts	0.0298622	-1.88671	0.0298622	0.495316	277	0.0298622	TRUE
GO:0043574 peroxisomal transport	up in xenografts	0.0299413	-1.9888	0.0299413	0.495316	18	0.0299413	TRUE
GO:0043001 Golgi to plasma membrane protein transport	up in xenografts	0.0299569	-1.93026	0.0299569	0.495316	31	0.0299569	TRUE
GO:0046755 viral budding	up in xenografts	0.0300113	-1.9651	0.0300113	0.495316	24	0.0300113	TRUE
GO:1902590 multi-organism organelle organization	up in xenografts	0.0300113	-1.9651	0.0300113	0.495316	24	0.0300113	TRUE
GO:1902592 multi-organism membrane budding	up in xenografts	0.0300113	-1.9651	0.0300113	0.495316	24	0.0300113	TRUE
GO:0016290 palmitoyl-CoA hydrolase activity	up in xenografts	0.0474124	-1.76518	0.0474124	0.496766	11	0.0474124	TRUE
GO:0001056 RNA polymerase III activity	up in xenografts	0.0478954	-1.75027	0.0478954	0.496766	18	0.0478954	TRUE
GO:0017069 snRNA binding	up in xenografts	0.0481344	-1.70318	0.0481344	0.496766	34	0.0481344	TRUE
GO:0004622 lysophospholipase activity	up in xenografts	0.0481419	-1.70862	0.0481419	0.496766	20	0.0481419	TRUE
GO:0016811 hydrolase activity, acting on carbon-nitrogen (but not peptide) bonds, in linear amides	up in xenografts	0.0484943	-1.6692	0.0484943	0.496766	83	0.0484943	TRUE
GO:0032451 demethylase activity	up in xenografts	0.0492395	-1.6852	0.0492395	0.496766	35	0.0492395	TRUE
GO:0044389 ubiquitin-like protein ligase binding	up in xenografts	0.0499614	-1.64804	0.0499614	0.496766	280	0.0499614	TRUE
GO:0016853 isomerase activity	up in xenografts	0.0501463	-1.64887	0.0501463	0.496766	147	0.0501463	TRUE
GO:0051539 4 iron, 4 sulfur cluster binding	up in xenografts	0.0511	-1.66552	0.0511	0.496766	40	0.0511	TRUE
GO:0004865 protein serine/threonine phosphatase inhibitor activity	up in xenografts	0.0512034	-1.75522	0.0512034	0.496766	11	0.0512034	TRUE
GO:0046966 thyroid hormone receptor binding	up in xenografts	0.0518294	-1.68016	0.0518294	0.496766	27	0.0518294	TRUE
GO:0008171 O-methyltransferase activity	up in xenografts	0.0520575	-1.69236	0.0520575	0.496766	19	0.0520575	TRUE
GO:0000287 magnesium ion binding	up in xenografts	0.0521899	-1.62785	0.0521899	0.496766	195	0.0521899	TRUE
GO:0000049 tRNA binding	up in xenografts	0.0522403	-1.64355	0.0522403	0.496766	50	0.0522403	TRUE
GO:0003697 single-stranded DNA binding	up in xenografts	0.0527589	-1.62935	0.0527589	0.496766	89	0.0527589	TRUE
GO:0016893 endonuclease activity, active with either ribo- or deoxyribonucleic acids and producing 5'-phosphomonoesters	up in xenografts	0.0530006	-1.64728	0.0530006	0.496766	34	0.0530006	TRUE
GO:0042162 telomeric DNA binding	up in xenografts	0.0532129	-1.65854	0.0532129	0.496766	30	0.0532129	TRUE
GO:0008565 protein transporter activity	up in xenografts	0.0538993	-1.61656	0.0538993	0.496766	96	0.0538993	TRUE
GO:0008391 arachidonic acid monooxygenase activity	up in xenografts	0.0546803	-1.66403	0.0546803	0.496766	15	0.0546803	TRUE
GO:0008392 arachidonic acid epoxygenase activity	up in xenografts	0.0546803	-1.66403	0.0546803	0.496766	15	0.0546803	TRUE
GO:0015078 hydrogen ion transmembrane transporter activity	up in xenografts	0.0548114	-1.60708	0.0548114	0.496766	102	0.0548114	TRUE
GO:0004702 receptor signaling protein serine/threonine kinase activity	up in xenografts	0.0551989	-1.60535	0.0551989	0.496766	91	0.0551989	TRUE
GO:0004540 ribonuclease activity	up in xenografts	0.0563233	-1.5942	0.0563233	0.496766	91	0.0563233	TRUE
GO:0047617 acyl-CoA hydrolase activity	up in xenografts	0.0575632	-1.62302	0.0575632	0.496766	18	0.0575632	TRUE
GO:0016627 oxidoreductase activity, acting on the CH-CH group of donors	up in xenografts	0.0578611	-1.58552	0.0578611	0.496766	57	0.0578611	TRUE
GO:0016411 acylglycerol O-acyltransferase activity	up in xenografts	0.0579759	-1.60251	0.0579759	0.496766	28	0.0579759	TRUE
GO:0016651 oxidoreductase activity, acting on NAD(P)H	up in xenografts	0.0581619	-1.57761	0.0581619	0.496766	96	0.0581619	TRUE
GO:0051287 NAD binding	up in xenografts	0.058486	-1.58359	0.058486	0.496766	49	0.058486	TRUE
GO:0008252 nucleotidase activity	up in xenografts	0.0585747	-1.6177	0.0585747	0.496766	15	0.0585747	TRUE
GO:0008757 S-adenosylmethionine-dependent methyltransferase activity	up in xenografts	0.0593884	-1.56517	0.0593884	0.496766	140	0.0593884	TRUE
GO:0004526 ribonuclease P activity	up in xenografts	0.0595353	-1.69946	0.0595353	0.496766	10	0.0595353	TRUE
GO:0016289 CoA hydrolase activity	up in xenografts	0.0596626	-1.59969	0.0596626	0.496766	20	0.0596626	TRUE
GO:0000774 adenyl-nucleotide exchange factor activity	up in xenografts	0.0598513	-1.70552	0.0598513	0.496766	10	0.0598513	TRUE
GO:0016574 histone ubiquitination	up in xenografts	0.0302499	-1.92428	0.0302499	0.497826	39	0.0302499	TRUE
GO:0036297 interstrand cross-link repair	up in xenografts	0.0303451	-1.90844	0.0303451	0.49797	47	0.0303451	TRUE
GO:0060968 regulation of gene silencing	up in xenografts	0.0308013	-1.89845	0.0308013	0.497979	55	0.0308013	TRUE
GO:1902749 regulation of cell cycle G2/M phase transition	up in xenografts	0.030817	-1.89104	0.030817	0.497979	59	0.030817	TRUE
GO:0006293 nucleotide-excision repair, preincision complex stabilization	up in xenografts	0.030824	-1.97392	0.030824	0.497979	21	0.030824	TRUE
GO:0033047 regulation of mitotic sister chromatid segregation	up in xenografts	0.0309227	-1.8956	0.0309227	0.497979	53	0.0309227	TRUE
GO:1901264 carbohydrate derivative transport	up in xenografts	0.0309232	-1.89103	0.0309232	0.497979	50	0.0309232	TRUE
GO:0006409 tRNA export from nucleus	up in xenografts	0.0310829	-1.92682	0.0310829	0.497979	32	0.0310829	TRUE
GO:0071431 tRNA-containing ribonucleoprotein complex export from nucleus	up in xenografts	0.0310829	-1.92682	0.0310829	0.497979	32	0.0310829	TRUE
GO:0007018 microtubule-based movement	up in xenografts	0.0310976	-1.86995	0.0310976	0.497979	222	0.0310976	TRUE
GO:0098876 vesicle-mediated transport to the plasma membrane	up in xenografts	0.0311237	-1.91914	0.0311237	0.497979	29	0.0311237	TRUE
GO:1902108 regulation of mitochondrial membrane permeability involved in apoptotic process	up in xenografts	0.0312216	-1.88798	0.0312216	0.498161	55	0.0312216	TRUE
GO:0005484 SNAP receptor activity	up in xenografts	0.060766	-1.57088	0.060766	0.500508	38	0.060766	TRUE
GO:0000082 G1/S transition of mitotic cell cycle	up in xenografts	0.0316025	-1.86272	0.0316025	0.502846	226	0.0316025	TRUE
GO:0008601 protein phosphatase type 2A regulator activity	up in xenografts	0.0616485	-1.59389	0.0616485	0.50393	21	0.0616485	TRUE
GO:0070988 demethylation	up in xenografts	0.0317841	-1.87652	0.0317841	0.504343	57	0.0317841	TRUE
GO:0001917 photoreceptor inner segment	up in xenografts	0.213831	-0.797592	0.213831	0.507473	38	0.213831	TRUE
GO:0016836 hydro-lyase activity	up in xenografts	0.0626166	-1.54802	0.0626166	0.507995	49	0.0626166	TRUE
GO:0006754 ATP biosynthetic process	up in xenografts	0.0321293	-1.88677	0.0321293	0.508419	42	0.0321293	TRUE
GO:0031082 BLOC complex	up in xenografts	0.215614	-0.796637	0.215614	0.509909	20	0.215614	TRUE
GO:0003777 microtubule motor activity	up in xenografts	0.0634564	-1.53577	0.0634564	0.510251	75	0.0634564	TRUE
GO:0004674 protein serine/threonine kinase activity	up in xenografts	0.0641227	-1.52254	0.0641227	0.510251	443	0.0641227	TRUE
GO:0031593 polyubiquitin binding	up in xenografts	0.06444	-1.54092	0.06444	0.510251	41	0.06444	TRUE
GO:0061631 ubiquitin conjugating enzyme activity	up in xenografts	0.0647863	-1.55429	0.0647863	0.510251	27	0.0647863	TRUE
GO:0000175 3'-5'-exoribonuclease activity	up in xenografts	0.0654431	-1.55385	0.0654431	0.510638	28	0.0654431	TRUE
GO:0003993 acid phosphatase activity	up in xenografts	0.0657819	-1.57237	0.0657819	0.510638	11	0.0657819	TRUE
GO:1902652 secondary alcohol metabolic process	up in xenografts	0.0324665	-1.85405	0.0324665	0.510713	124	0.0324665	TRUE
GO:0009123 nucleoside monophosphate metabolic process	up in xenografts	0.0325994	-1.84747	0.0325994	0.510713	288	0.0325994	TRUE
GO:0045786 negative regulation of cell cycle	up in xenografts	0.0326797	-1.84515	0.0326797	0.510713	444	0.0326797	TRUE
GO:0051642 centrosome localization	up in xenografts	0.0327953	-1.95444	0.0327953	0.510713	17	0.0327953	TRUE
GO:0031929 TOR signaling	up in xenografts	0.0328438	-1.85613	0.0328438	0.510713	84	0.0328438	TRUE
GO:0072431 signal transduction involved in mitotic G1 DNA damage checkpoint	up in xenografts	0.0328949	-1.86592	0.0328949	0.510713	61	0.0328949	TRUE
GO:1902400 intracellular signal transduction involved in G1 DNA damage checkpoint	up in xenografts	0.0328949	-1.86592	0.0328949	0.510713	61	0.0328949	TRUE
GO:0022616 DNA strand elongation	up in xenografts	0.0330182	-1.90442	0.0330182	0.510963	30	0.0330182	TRUE
GO:0001731 formation of translation preinitiation complex	up in xenografts	0.0330907	-1.91689	0.0330907	0.510963	23	0.0330907	TRUE
GO:1902186 regulation of viral release from host cell	up in xenografts	0.0331771	-1.8921	0.0331771	0.510963	30	0.0331771	TRUE
GO:0030433 ER-associated ubiquitin-dependent protein catabolic process	up in xenografts	0.0334842	-1.84862	0.0334842	0.513873	71	0.0334842	TRUE
GO:0010389 regulation of G2/M transition of mitotic cell cycle	up in xenografts	0.0336259	-1.85366	0.0336259	0.513873	51	0.0336259	TRUE
GO:0042776 mitochondrial ATP synthesis coupled proton transport	up in xenografts	0.0337577	-1.93694	0.0337577	0.513873	18	0.0337577	TRUE
GO:0009303 rRNA transcription	up in xenografts	0.0337991	-1.89974	0.0337991	0.513873	27	0.0337991	TRUE
GO:0097345 mitochondrial outer membrane permeabilization	up in xenografts	0.0338121	-1.8541	0.0338121	0.513873	49	0.0338121	TRUE
GO:0031332 RNAi effector complex	up in xenografts	0.21878	-0.805445	0.21878	0.51428	11	0.21878	TRUE
GO:1904115 axon cytoplasm	up in xenografts	0.218989	-0.781321	0.218989	0.51428	33	0.218989	TRUE
GO:0034399 nuclear periphery	up in xenografts	0.22142	-0.768768	0.22142	0.518185	118	0.22142	TRUE
GO:0055037 recycling endosome	up in xenografts	0.222941	-0.763461	0.222941	0.519629	131	0.222941	TRUE
GO:0000159 protein phosphatase type 2A complex	up in xenografts	0.224213	-0.7665	0.224213	0.519629	20	0.224213	TRUE
GO:0071010 prespliceosome	up in xenografts	0.224706	-0.767799	0.224706	0.519629	21	0.224706	TRUE
GO:0097539 ciliary transition fiber	up in xenografts	0.225121	-0.784503	0.225121	0.519629	10	0.225121	TRUE
hsa00592 alpha-Linolenic acid metabolism	up in xenografts	0.0759484	-1.45787	0.0759484	0.521512	25	0.0759484	TRUE
GO:1901661 quinone metabolic process	up in xenografts	0.0347046	-1.858	0.0347046	0.523713	29	0.0347046	TRUE
GO:1902110 positive regulation of mitochondrial membrane permeability involved in apoptotic process	up in xenografts	0.0347996	-1.84021	0.0347996	0.523713	50	0.0347996	TRUE
GO:1902686 mitochondrial outer membrane permeabilization involved in programmed cell death	up in xenografts	0.0347996	-1.84021	0.0347996	0.523713	50	0.0347996	TRUE
GO:0006977 DNA damage response, signal transduction by p53 class mediator resulting in cell cycle arrest	up in xenografts	0.0348233	-1.83969	0.0348233	0.523713	60	0.0348233	TRUE
GO:0046794 transport of virus	up in xenografts	0.0350155	-1.82759	0.0350155	0.525232	70	0.0350155	TRUE
GO:0098927 vesicle-mediated transport between endosomal compartments	up in xenografts	0.0351882	-1.84323	0.0351882	0.526155	37	0.0351882	TRUE
GO:0072401 signal transduction involved in DNA integrity checkpoint	up in xenografts	0.035351	-1.83109	0.035351	0.526155	64	0.035351	TRUE
GO:0072422 signal transduction involved in DNA damage checkpoint	up in xenografts	0.035351	-1.83109	0.035351	0.526155	64	0.035351	TRUE
GO:0034968 histone lysine methylation	up in xenografts	0.0355326	-1.81643	0.0355326	0.527494	102	0.0355326	TRUE
GO:0006497 protein lipidation	up in xenografts	0.0357121	-1.81517	0.0357121	0.527668	82	0.0357121	TRUE
GO:0000050 urea cycle	up in xenografts	0.0358573	-1.89417	0.0358573	0.527668	12	0.0358573	TRUE
GO:0001824 blastocyst development	up in xenografts	0.0358585	-1.81716	0.0358585	0.527668	62	0.0358585	TRUE
GO:0044782 cilium organization	up in xenografts	0.0359107	-1.80473	0.0359107	0.527668	229	0.0359107	TRUE
GO:0008299 isoprenoid biosynthetic process	up in xenografts	0.0361572	-1.83881	0.0361572	0.529417	27	0.0361572	TRUE
GO:0000387 spliceosomal snRNP assembly	up in xenografts	0.0362374	-1.83952	0.0362374	0.529417	37	0.0362374	TRUE
GO:0034655 nucleobase-containing compound catabolic process	up in xenografts	0.0363055	-1.79802	0.0363055	0.529417	362	0.0363055	TRUE
GO:0044843 cell cycle G1/S phase transition	up in xenografts	0.0364404	-1.79788	0.0364404	0.530042	236	0.0364404	TRUE
GO:0061650 ubiquitin-like protein conjugating enzyme activity	up in xenografts	0.0693127	-1.51595	0.0693127	0.532293	28	0.0693127	TRUE
GO:0032452 histone demethylase activity	up in xenografts	0.0695582	-1.52011	0.0695582	0.532293	26	0.0695582	TRUE
GO:0045103 intermediate filament-based process	up in xenografts	0.0367116	-1.81497	0.0367116	0.532642	42	0.0367116	TRUE
GO:0004806 triglyceride lipase activity	up in xenografts	0.0701946	-1.51409	0.0701946	0.533116	20	0.0701946	TRUE
GO:0004861 cyclin-dependent protein serine/threonine kinase inhibitor activity	up in xenografts	0.0707778	-1.56434	0.0707778	0.533116	11	0.0707778	TRUE
GO:0048037 cofactor binding	up in xenografts	0.071443	-1.46739	0.071443	0.533116	259	0.071443	TRUE
GO:0016896 exoribonuclease activity, producing 5'-phosphomonoesters	up in xenografts	0.0718979	-1.49994	0.0718979	0.533116	29	0.0718979	TRUE
GO:0016409 palmitoyltransferase activity	up in xenografts	0.0721361	-1.47577	0.0721361	0.533116	38	0.0721361	TRUE
GO:0032785 negative regulation of DNA-templated transcription, elongation	up in xenografts	0.0370341	-1.91838	0.0370341	0.53597	13	0.0370341	TRUE
hsa03410 Base excision repair	up in xenografts	0.0807078	-1.42834	0.0807078	0.536316	33	0.0807078	TRUE
GO:0004520 endodeoxyribonuclease activity	up in xenografts	0.0730878	-1.46925	0.0730878	0.536475	49	0.0730878	TRUE
GO:0004532 exoribonuclease activity	up in xenografts	0.0735876	-1.48411	0.0735876	0.536494	31	0.0735876	TRUE
GO:0009124 nucleoside monophosphate biosynthetic process	up in xenografts	0.0372054	-1.7962	0.0372054	0.537101	87	0.0372054	TRUE
GO:0046540 U4/U6 x U5 tri-snRNP complex	up in xenografts	0.234524	-0.733597	0.234524	0.539485	20	0.234524	TRUE
GO:0015095 magnesium ion transmembrane transporter activity	up in xenografts	0.0745862	-1.48312	0.0745862	0.539868	17	0.0745862	TRUE
GO:0017025 TBP-class protein binding	up in xenografts	0.0750512	-1.47924	0.0750512	0.539868	20	0.0750512	TRUE
GO:0032153 cell division site	up in xenografts	0.236514	-0.720506	0.236514	0.540374	53	0.236514	TRUE
GO:0032155 cell division site part	up in xenografts	0.236514	-0.720506	0.236514	0.540374	53	0.236514	TRUE
GO:0031398 positive regulation of protein ubiquitination	up in xenografts	0.0376928	-1.78393	0.0376928	0.541627	173	0.0376928	TRUE
GO:0045104 intermediate filament cytoskeleton organization	up in xenografts	0.0377426	-1.80259	0.0377426	0.541627	41	0.0377426	TRUE
GO:0006383 transcription from RNA polymerase III promoter	up in xenografts	0.037801	-1.79628	0.037801	0.541627	53	0.037801	TRUE
GO:0004312 fatty acid synthase activity	up in xenografts	0.076088	-1.49093	0.076088	0.543701	11	0.076088	TRUE
GO:0033038 bitter taste receptor activity	up in xenografts	0.0766328	-1.48041	0.0766328	0.543992	17	0.0766328	TRUE
GO:0016442 RISC complex	up in xenografts	0.239704	-0.734621	0.239704	0.545812	10	0.239704	TRUE
GO:0042771 intrinsic apoptotic signaling pathway in response to DNA damage by p53 class mediator	up in xenografts	0.0381904	-1.80427	0.0381904	0.545847	42	0.0381904	TRUE
GO:0035384 thioester biosynthetic process	up in xenografts	0.038535	-1.78294	0.038535	0.548054	63	0.038535	TRUE
GO:0071616 acyl-CoA biosynthetic process	up in xenografts	0.038535	-1.78294	0.038535	0.548054	63	0.038535	TRUE
GO:0017160 Ral GTPase binding	up in xenografts	0.0777798	-1.50107	0.0777798	0.548525	13	0.0777798	TRUE
GO:0070585 protein localization to mitochondrion	up in xenografts	0.0389355	-1.76814	0.0389355	0.551043	185	0.0389355	TRUE
GO:0008203 cholesterol metabolic process	up in xenografts	0.0389366	-1.77092	0.0389366	0.551043	119	0.0389366	TRUE
GO:1902581 multi-organism cellular localization	up in xenografts	0.0392003	-1.77512	0.0392003	0.552063	68	0.0392003	TRUE
GO:1902583 multi-organism intracellular transport	up in xenografts	0.0392003	-1.77512	0.0392003	0.552063	68	0.0392003	TRUE
hsa03430 Mismatch repair	up in xenografts	0.0906905	-1.37689	0.0906905	0.553551	23	0.0906905	TRUE
hsa01040 Biosynthesis of unsaturated fatty acids	up in xenografts	0.09119	-1.35908	0.09119	0.553551	23	0.09119	TRUE
hsa04144 Endocytosis	up in xenografts	0.0913628	-1.33437	0.0913628	0.553551	244	0.0913628	TRUE
GO:0070897 DNA-templated transcriptional preinitiation complex assembly	up in xenografts	0.0394245	-1.79741	0.0394245	0.553866	26	0.0394245	TRUE
GO:0000245 spliceosomal complex assembly	up in xenografts	0.0397063	-1.78418	0.0397063	0.556468	51	0.0397063	TRUE
GO:0006335 DNA replication-dependent nucleosome assembly	up in xenografts	0.0399832	-1.80505	0.0399832	0.557635	32	0.0399832	TRUE
GO:0034723 DNA replication-dependent nucleosome organization	up in xenografts	0.0399832	-1.80505	0.0399832	0.557635	32	0.0399832	TRUE
GO:0000118 histone deacetylase complex	up in xenografts	0.245989	-0.689803	0.245989	0.558238	60	0.245989	TRUE
GO:0008385 IkappaB kinase complex	up in xenografts	0.247386	-0.698464	0.247386	0.559523	10	0.247386	TRUE
GO:0031434 mitogen-activated protein kinase kinase binding	up in xenografts	0.0800099	-1.45762	0.0800099	0.560589	16	0.0800099	TRUE
GO:0051383 kinetochore organization	up in xenografts	0.0406927	-1.85315	0.0406927	0.561841	16	0.0406927	TRUE
GO:0071459 protein localization to chromosome, centromeric region	up in xenografts	0.0407649	-1.85468	0.0407649	0.561841	16	0.0407649	TRUE
GO:0038092 nodal signaling pathway	up in xenografts	0.0407797	-1.82863	0.0407797	0.561841	13	0.0407797	TRUE
GO:0007091 metaphase/anaphase transition of mitotic cell cycle	up in xenografts	0.0408805	-1.76693	0.0408805	0.561841	46	0.0408805	TRUE
GO:0010965 regulation of mitotic sister chromatid separation	up in xenografts	0.0408805	-1.76693	0.0408805	0.561841	46	0.0408805	TRUE
GO:1903364 positive regulation of cellular protein catabolic process	up in xenografts	0.0409505	-1.74515	0.0409505	0.561841	181	0.0409505	TRUE
GO:0072655 establishment of protein localization to mitochondrion	up in xenografts	0.0409676	-1.74444	0.0409676	0.561841	182	0.0409676	TRUE
GO:0031588 nucleotide-activated protein kinase complex	up in xenografts	0.249498	-0.693334	0.249498	0.562413	10	0.249498	TRUE
GO:0005720 nuclear heterochromatin	up in xenografts	0.251379	-0.674592	0.251379	0.563248	32	0.251379	TRUE
GO:0001669 acrosomal vesicle	up in xenografts	0.252277	-0.668749	0.252277	0.563248	87	0.252277	TRUE
GO:0031083 BLOC-1 complex	up in xenografts	0.252375	-0.676165	0.252375	0.563248	15	0.252375	TRUE
GO:1901657 glycosyl compound metabolic process	up in xenografts	0.0412371	-1.73869	0.0412371	0.563526	403	0.0412371	TRUE
GO:0072666 establishment of protein localization to vacuole	up in xenografts	0.0412861	-1.78065	0.0412861	0.563526	33	0.0412861	TRUE
GO:0004033 aldo-keto reductase (NADP) activity	up in xenografts	0.0816042	-1.41585	0.0816042	0.564928	26	0.0816042	TRUE
GO:0030291 protein serine/threonine kinase inhibitor activity	up in xenografts	0.0819783	-1.41688	0.0819783	0.564928	29	0.0819783	TRUE
GO:0016765 transferase activity, transferring alkyl or aryl (other than methyl) groups	up in xenografts	0.0822787	-1.40002	0.0822787	0.564928	54	0.0822787	TRUE
GO:0016705 oxidoreductase activity, acting on paired donors, with incorporation or reduction of molecular oxygen	up in xenografts	0.0827234	-1.39026	0.0827234	0.564928	156	0.0827234	TRUE
GO:0039702 viral budding via host ESCRT complex	up in xenografts	0.041597	-1.81142	0.041597	0.565655	21	0.041597	TRUE
GO:0044784 metaphase/anaphase transition of cell cycle	up in xenografts	0.0416385	-1.75758	0.0416385	0.565655	47	0.0416385	TRUE
GO:1990182 exosomal secretion	up in xenografts	0.0418249	-1.79234	0.0418249	0.56685	18	0.0418249	TRUE
GO:0030123 AP-3 adaptor complex	up in xenografts	0.255102	-0.678678	0.255102	0.567455	10	0.255102	TRUE
GO:0051306 mitotic sister chromatid separation	up in xenografts	0.0420695	-1.75216	0.0420695	0.567695	48	0.0420695	TRUE
GO:0000715 nucleotide-excision repair, DNA damage recognition	up in xenografts	0.0420843	-1.79819	0.0420843	0.567695	23	0.0420843	TRUE
GO:0004407 histone deacetylase activity	up in xenografts	0.0842887	-1.396	0.0842887	0.568422	41	0.0842887	TRUE
GO:0033558 protein deacetylase activity	up in xenografts	0.0842887	-1.396	0.0842887	0.568422	41	0.0842887	TRUE
GO:0090568 nuclear transcriptional repressor complex	up in xenografts	0.25651	-0.659388	0.25651	0.56871	31	0.25651	TRUE
GO:0042809 vitamin D receptor binding	up in xenografts	0.0856167	-1.43488	0.0856167	0.571108	15	0.0856167	TRUE
GO:0019829 cation-transporting ATPase activity	up in xenografts	0.0857938	-1.37521	0.0857938	0.571108	62	0.0857938	TRUE
GO:0070628 proteasome binding	up in xenografts	0.086275	-1.429	0.086275	0.571108	11	0.086275	TRUE
GO:0033045 regulation of sister chromatid segregation	up in xenografts	0.0425637	-1.74007	0.0425637	0.57282	61	0.0425637	TRUE
GO:0006670 sphingosine metabolic process	up in xenografts	0.0429691	-1.82452	0.0429691	0.573433	10	0.0429691	TRUE
GO:0032786 positive regulation of DNA-templated transcription, elongation	up in xenografts	0.0429944	-1.78517	0.0429944	0.573433	23	0.0429944	TRUE
GO:0036151 phosphatidylcholine acyl-chain remodeling	up in xenografts	0.0430206	-1.75373	0.0430206	0.573433	26	0.0430206	TRUE
GO:0000423 macromitophagy	up in xenografts	0.0430211	-1.78843	0.0430211	0.573433	19	0.0430211	TRUE
GO:0000154 rRNA modification	up in xenografts	0.043107	-1.77402	0.043107	0.573433	28	0.043107	TRUE
GO:0007030 Golgi organization	up in xenografts	0.0432354	-1.72554	0.0432354	0.573815	99	0.0432354	TRUE
GO:0019789 SUMO transferase activity	up in xenografts	0.0874359	-1.41643	0.0874359	0.575264	15	0.0874359	TRUE
GO:0001054 RNA polymerase I activity	up in xenografts	0.0879985	-1.43737	0.0879985	0.575457	12	0.0879985	TRUE
GO:0006520 cellular amino acid metabolic process	up in xenografts	0.0437288	-1.71193	0.0437288	0.576947	286	0.0437288	TRUE
GO:0075733 intracellular transport of virus	up in xenografts	0.0437583	-1.72281	0.0437583	0.576947	67	0.0437583	TRUE
GO:0043297 apical junction assembly	up in xenografts	0.0437719	-1.72688	0.0437719	0.576947	54	0.0437719	TRUE
GO:0043175 RNA polymerase core enzyme binding	up in xenografts	0.0894062	-1.37753	0.0894062	0.577291	25	0.0894062	TRUE
GO:0008253 5'-nucleotidase activity	up in xenografts	0.089972	-1.38139	0.089972	0.577291	13	0.089972	TRUE
GO:0004984 olfactory receptor activity	up in xenografts	0.0903078	-1.34268	0.0903078	0.577291	147	0.0903078	TRUE
GO:0016863 intramolecular oxidoreductase activity, transposing C=C bonds	up in xenografts	0.0904191	-1.40257	0.0904191	0.577291	12	0.0904191	TRUE
GO:0030137 COPI-coated vesicle	up in xenografts	0.262188	-0.643416	0.262188	0.579393	22	0.262188	TRUE
GO:0005801 cis-Golgi network	up in xenografts	0.26314	-0.637222	0.26314	0.579596	39	0.26314	TRUE
hsa03050 Proteasome	up in xenografts	0.0984983	-1.30226	0.0984983	0.579733	45	0.0984983	TRUE
GO:0033176 proton-transporting V-type ATPase complex	up in xenografts	0.264524	-0.634963	0.264524	0.579777	22	0.264524	TRUE
GO:0048188 Set1C/COMPASS complex	up in xenografts	0.264943	-0.64518	0.264943	0.579777	11	0.264943	TRUE
GO:0042625 ATPase coupled ion transmembrane transporter activity	up in xenografts	0.0921982	-1.33366	0.0921982	0.581544	74	0.0921982	TRUE
GO:0008409 5'-3' exonuclease activity	up in xenografts	0.0925984	-1.403	0.0925984	0.581544	13	0.0925984	TRUE
GO:0004521 endoribonuclease activity	up in xenografts	0.0929561	-1.33195	0.0929561	0.581544	51	0.0929561	TRUE
GO:0008106 alcohol dehydrogenase (NADP+) activity	up in xenografts	0.0938489	-1.34922	0.0938489	0.581544	16	0.0938489	TRUE
GO:0017056 structural constituent of nuclear pore	up in xenografts	0.094292	-1.35815	0.094292	0.581544	19	0.094292	TRUE
GO:0031267 small GTPase binding	up in xenografts	0.0950838	-1.31184	0.0950838	0.581544	276	0.0950838	TRUE
GO:0008327 methyl-CpG binding	up in xenografts	0.0951881	-1.35859	0.0951881	0.581544	16	0.0951881	TRUE
GO:0003887 DNA-directed DNA polymerase activity	up in xenografts	0.095664	-1.33613	0.095664	0.581544	27	0.095664	TRUE
GO:0019215 intermediate filament binding	up in xenografts	0.0963335	-1.33995	0.0963335	0.581544	14	0.0963335	TRUE
GO:0031369 translation initiation factor binding	up in xenografts	0.0964748	-1.31984	0.0964748	0.581544	32	0.0964748	TRUE
GO:0000183 chromatin silencing at rDNA	up in xenografts	0.0443204	-1.74249	0.0443204	0.58197	39	0.0443204	TRUE
GO:0050000 chromosome localization	up in xenografts	0.0443963	-1.7174	0.0443963	0.58197	62	0.0443963	TRUE
GO:0070198 protein localization to chromosome, telomeric region	up in xenografts	0.0445123	-1.76505	0.0445123	0.58197	26	0.0445123	TRUE
GO:0018022 peptidyl-lysine methylation	up in xenografts	0.0445571	-1.70876	0.0445571	0.58197	112	0.0445571	TRUE
GO:0070525 tRNA threonylcarbamoyladenosine metabolic process	up in xenografts	0.0447723	-1.83881	0.0447723	0.583458	13	0.0447723	TRUE
GO:0033276 transcription factor TFTC complex	up in xenografts	0.268181	-0.629178	0.268181	0.583622	14	0.268181	TRUE
GO:0030904 retromer complex	up in xenografts	0.268431	-0.624429	0.268431	0.583622	21	0.268431	TRUE
hsa01210 2-Oxocarboxylic acid metabolism	up in xenografts	0.103137	-1.30251	0.103137	0.585301	18	0.103137	TRUE
hsa00630 Glyoxylate and dicarboxylate metabolism	up in xenografts	0.105127	-1.26961	0.105127	0.585301	28	0.105127	TRUE
GO:0045239 tricarboxylic acid cycle enzyme complex	up in xenografts	0.270214	-0.627776	0.270214	0.585608	12	0.270214	TRUE
GO:1990204 oxidoreductase complex	up in xenografts	0.271434	-0.609584	0.271434	0.586366	96	0.271434	TRUE
GO:0044769 ATPase activity, coupled to transmembrane movement of ions, rotational mechanism	up in xenografts	0.0981995	-1.31129	0.0981995	0.586817	29	0.0981995	TRUE
GO:0051087 chaperone binding	up in xenografts	0.0984374	-1.29654	0.0984374	0.586817	75	0.0984374	TRUE
GO:0051303 establishment of chromosome localization	up in xenografts	0.0451944	-1.70894	0.0451944	0.587208	61	0.0451944	TRUE
GO:0030148 sphingolipid biosynthetic process	up in xenografts	0.0452712	-1.70134	0.0452712	0.587208	95	0.0452712	TRUE
GO:0009161 ribonucleoside monophosphate metabolic process	up in xenografts	0.0453659	-1.69456	0.0453659	0.587208	275	0.0453659	TRUE
GO:0000963 mitochondrial RNA processing	up in xenografts	0.0455101	-1.80939	0.0455101	0.587754	15	0.0455101	TRUE
GO:0006694 steroid biosynthetic process	up in xenografts	0.0456338	-1.69434	0.0456338	0.588032	147	0.0456338	TRUE
GO:0006099 tricarboxylic acid cycle	up in xenografts	0.0457922	-1.74113	0.0457922	0.588357	27	0.0457922	TRUE
GO:0051382 kinetochore assembly	up in xenografts	0.0458632	-1.80456	0.0458632	0.588357	14	0.0458632	TRUE
GO:0019627 urea metabolic process	up in xenografts	0.046168	-1.74966	0.046168	0.5885	14	0.046168	TRUE
GO:0000038 very long-chain fatty acid metabolic process	up in xenografts	0.0462626	-1.71316	0.0462626	0.5885	29	0.0462626	TRUE
GO:0060049 regulation of protein glycosylation	up in xenografts	0.0463113	-1.77412	0.0463113	0.5885	15	0.0463113	TRUE
GO:0000717 nucleotide-excision repair, DNA duplex unwinding	up in xenografts	0.0463424	-1.75272	0.0463424	0.5885	22	0.0463424	TRUE
GO:0016254 preassembly of GPI anchor in ER membrane	up in xenografts	0.0463853	-1.7933	0.0463853	0.5885	15	0.0463853	TRUE
GO:0035631 CD40 receptor complex	up in xenografts	0.27526	-0.614471	0.27526	0.592733	11	0.27526	TRUE
GO:0000460 maturation of 5.8S rRNA	up in xenografts	0.0468678	-1.7158	0.0468678	0.593315	33	0.0468678	TRUE
GO:0016571 histone methylation	up in xenografts	0.0469816	-1.68207	0.0469816	0.593451	129	0.0469816	TRUE
GO:0042158 lipoprotein biosynthetic process	up in xenografts	0.0472661	-1.6813	0.0472661	0.594443	90	0.0472661	TRUE
GO:0030071 regulation of mitotic metaphase/anaphase transition	up in xenografts	0.0472665	-1.69661	0.0472665	0.594443	44	0.0472665	TRUE
GO:0005885 Arp2/3 protein complex	up in xenografts	0.277296	-0.6058	0.277296	0.595216	11	0.277296	TRUE
GO:0016581 NuRD complex	up in xenografts	0.279451	-0.592704	0.279451	0.595345	17	0.279451	TRUE
GO:0090545 CHD-type complex	up in xenografts	0.279451	-0.592704	0.279451	0.595345	17	0.279451	TRUE
GO:0005685 U1 snRNP	up in xenografts	0.280519	-0.590239	0.280519	0.595345	17	0.280519	TRUE
GO:0031010 ISWI-type complex	up in xenografts	0.28089	-0.596276	0.28089	0.595345	10	0.28089	TRUE
GO:0032838 cell projection cytoplasm	up in xenografts	0.28295	-0.576156	0.28295	0.597831	52	0.28295	TRUE
GO:0008250 oligosaccharyltransferase complex	up in xenografts	0.284701	-0.588416	0.284701	0.597976	10	0.284701	TRUE
GO:0031300 intrinsic component of organelle membrane	up in xenografts	0.284793	-0.569276	0.284793	0.597976	160	0.284793	TRUE
GO:0005744 mitochondrial inner membrane presequence translocase complex	up in xenografts	0.286341	-0.575516	0.286341	0.599361	11	0.286341	TRUE
GO:0016653 oxidoreductase activity, acting on NAD(P)H, heme protein as acceptor	up in xenografts	0.101714	-1.3555	0.101714	0.603018	10	0.101714	TRUE
GO:1902099 regulation of metaphase/anaphase transition of cell cycle	up in xenografts	0.0480977	-1.6875	0.0480977	0.603579	45	0.0480977	TRUE
GO:0043073 germ cell nucleus	up in xenografts	0.289481	-0.562181	0.289481	0.604057	14	0.289481	TRUE
GO:2000737 negative regulation of stem cell differentiation	up in xenografts	0.0482879	-1.72757	0.0482879	0.604648	14	0.0482879	TRUE
GO:0043624 cellular protein complex disassembly	up in xenografts	0.048513	-1.66371	0.048513	0.605118	191	0.048513	TRUE
GO:0032434 regulation of proteasomal ubiquitin-dependent protein catabolic process	up in xenografts	0.0485355	-1.66786	0.0485355	0.605118	105	0.0485355	TRUE
GO:0070034 telomerase RNA binding	up in xenografts	0.102768	-1.31153	0.102768	0.605938	16	0.102768	TRUE
GO:0016229 steroid dehydrogenase activity	up in xenografts	0.103555	-1.27747	0.103555	0.607259	27	0.103555	TRUE
GO:0005930 axoneme	up in xenografts	0.293885	-0.543019	0.293885	0.607656	94	0.293885	TRUE
GO:0097014 ciliary plasm	up in xenografts	0.293885	-0.543019	0.293885	0.607656	94	0.293885	TRUE
GO:0016234 inclusion body	up in xenografts	0.293911	-0.543344	0.293911	0.607656	68	0.293911	TRUE
GO:0006672 ceramide metabolic process	up in xenografts	0.0488934	-1.6653	0.0488934	0.608264	82	0.0488934	TRUE
hsa00310 Lysine degradation	up in xenografts	0.114073	-1.21304	0.114073	0.610134	59	0.114073	TRUE
hsa01230 Biosynthesis of amino acids	up in xenografts	0.117596	-1.19219	0.117596	0.610134	73	0.117596	TRUE
hsa00620 Pyruvate metabolism	up in xenografts	0.118473	-1.19381	0.118473	0.610134	38	0.118473	TRUE
GO:0030914 STAGA complex	up in xenografts	0.296453	-0.54352	0.296453	0.611037	14	0.296453	TRUE
GO:0016558 protein import into peroxisome matrix	up in xenografts	0.0493492	-1.76985	0.0493492	0.611178	13	0.0493492	TRUE
GO:1901800 positive regulation of proteasomal protein catabolic process	up in xenografts	0.0493896	-1.66198	0.0493896	0.611178	84	0.0493896	TRUE
GO:0031572 G2 DNA damage checkpoint	up in xenografts	0.049446	-1.68574	0.049446	0.611178	36	0.049446	TRUE
GO:0022627 cytosolic small ribosomal subunit	up in xenografts	0.29784	-0.532758	0.29784	0.612025	41	0.29784	TRUE
GO:0000289 nuclear-transcribed mRNA poly(A) tail shortening	up in xenografts	0.0496429	-1.68652	0.0496429	0.612298	34	0.0496429	TRUE
GO:0016628 oxidoreductase activity, acting on the CH-CH group of donors, NAD or NADP as acceptor	up in xenografts	0.105042	-1.27116	0.105042	0.612648	24	0.105042	TRUE
GO:0008017 microtubule binding	up in xenografts	0.105951	-1.2503	0.105951	0.612929	209	0.105951	TRUE
GO:0008353 RNA polymerase II carboxy-terminal domain kinase activity	up in xenografts	0.106226	-1.29884	0.106226	0.612929	16	0.106226	TRUE
GO:0000217 DNA secondary structure binding	up in xenografts	0.106926	-1.27665	0.106926	0.61306	22	0.106926	TRUE
GO:0001055 RNA polymerase II activity	up in xenografts	0.10748	-1.32411	0.10748	0.61306	10	0.10748	TRUE
GO:0019003 GDP binding	up in xenografts	0.107953	-1.24634	0.107953	0.61306	52	0.107953	TRUE
GO:0042769 DNA damage response, detection of DNA damage	up in xenografts	0.0501502	-1.67977	0.0501502	0.613672	36	0.0501502	TRUE
GO:0042738 exogenous drug catabolic process	up in xenografts	0.0502003	-1.71597	0.0502003	0.613672	12	0.0502003	TRUE
GO:0000469 cleavage involved in rRNA processing	up in xenografts	0.0502884	-1.68994	0.0502884	0.613672	25	0.0502884	TRUE
GO:0070199 establishment of protein localization to chromosome	up in xenografts	0.0503139	-1.70949	0.0503139	0.613672	23	0.0503139	TRUE
GO:0006301 postreplication repair	up in xenografts	0.0504726	-1.6649	0.0504726	0.613672	53	0.0504726	TRUE
GO:0071941 nitrogen cycle metabolic process	up in xenografts	0.0505392	-1.69252	0.0505392	0.613672	16	0.0505392	TRUE
GO:0098779 mitophagy in response to mitochondrial depolarization	up in xenografts	0.0506066	-1.71329	0.0506066	0.613672	16	0.0506066	TRUE
GO:0098780 response to mitochondrial depolarisation	up in xenografts	0.0506066	-1.71329	0.0506066	0.613672	16	0.0506066	TRUE
GO:0005776 autophagosome	up in xenografts	0.299674	-0.526395	0.299674	0.613923	81	0.299674	TRUE
GO:1902188 positive regulation of viral release from host cell	up in xenografts	0.0508718	-1.74073	0.0508718	0.615187	14	0.0508718	TRUE
GO:2000058 regulation of protein ubiquitination involved in ubiquitin-dependent protein catabolic process	up in xenografts	0.0509452	-1.64502	0.0509452	0.615187	97	0.0509452	TRUE
GO:0042770 signal transduction in response to DNA damage	up in xenografts	0.0510767	-1.64242	0.0510767	0.615485	118	0.0510767	TRUE
GO:0070830 bicellular tight junction assembly	up in xenografts	0.0513007	-1.65149	0.0513007	0.616893	45	0.0513007	TRUE
GO:0030125 clathrin vesicle coat	up in xenografts	0.304696	-0.514517	0.304696	0.620325	24	0.304696	TRUE
GO:0016471 vacuolar proton-transporting V-type ATPase complex	up in xenografts	0.305459	-0.517012	0.305459	0.620325	13	0.305459	TRUE
GO:0044322 endoplasmic reticulum quality control compartment	up in xenografts	0.305561	-0.521185	0.305561	0.620325	13	0.305561	TRUE
hsa04150 mTOR signaling pathway	up in xenografts	0.123534	-1.15984	0.123534	0.620685	147	0.123534	TRUE
GO:0001161 intronic transcription regulatory region sequence-specific DNA binding	up in xenografts	0.11371	-1.26216	0.11371	0.623407	11	0.11371	TRUE
GO:0044213 intronic transcription regulatory region DNA binding	up in xenografts	0.11371	-1.26216	0.11371	0.623407	11	0.11371	TRUE
GO:0003841 1-acylglycerol-3-phosphate O-acyltransferase activity	up in xenografts	0.114202	-1.23133	0.114202	0.623407	19	0.114202	TRUE
GO:0042171 lysophosphatidic acid acyltransferase activity	up in xenografts	0.114202	-1.23133	0.114202	0.623407	19	0.114202	TRUE
GO:0071617 lysophospholipid acyltransferase activity	up in xenografts	0.114202	-1.23133	0.114202	0.623407	19	0.114202	TRUE
GO:0003924 GTPase activity	up in xenografts	0.114458	-1.20488	0.114458	0.623407	226	0.114458	TRUE
GO:0004709 MAP kinase kinase kinase activity	up in xenografts	0.11504	-1.22722	0.11504	0.623407	22	0.11504	TRUE
GO:0015932 nucleobase-containing compound transmembrane transporter activity	up in xenografts	0.115169	-1.21984	0.115169	0.623407	30	0.115169	TRUE
GO:0016829 lyase activity	up in xenografts	0.115586	-1.19953	0.115586	0.623407	169	0.115586	TRUE
GO:0034061 DNA polymerase activity	up in xenografts	0.116059	-1.21335	0.116059	0.623407	34	0.116059	TRUE
GO:0004745 retinol dehydrogenase activity	up in xenografts	0.11613	-1.21627	0.11613	0.623407	18	0.11613	TRUE
GO:0070989 oxidative demethylation	up in xenografts	0.0522492	-1.68512	0.0522492	0.623829	15	0.0522492	TRUE
GO:0047496 vesicle transport along microtubule	up in xenografts	0.0523104	-1.65327	0.0523104	0.623829	36	0.0523104	TRUE
GO:0000722 telomere maintenance via recombination	up in xenografts	0.052464	-1.66302	0.052464	0.623829	33	0.052464	TRUE
GO:1990126 retrograde transport, endosome to plasma membrane	up in xenografts	0.0527472	-1.70076	0.0527472	0.623829	14	0.0527472	TRUE
GO:0090502 RNA phosphodiester bond hydrolysis, endonucleolytic	up in xenografts	0.0527908	-1.62992	0.0527908	0.623829	65	0.0527908	TRUE
GO:0032212 positive regulation of telomere maintenance via telomerase	up in xenografts	0.0530139	-1.65485	0.0530139	0.623829	32	0.0530139	TRUE
GO:0034497 protein localization to pre-autophagosomal structure	up in xenografts	0.0530284	-1.70067	0.0530284	0.623829	11	0.0530284	TRUE
GO:0017014 protein nitrosylation	up in xenografts	0.0531026	-1.69739	0.0531026	0.623829	11	0.0531026	TRUE
GO:0018119 peptidyl-cysteine S-nitrosylation	up in xenografts	0.0531026	-1.69739	0.0531026	0.623829	11	0.0531026	TRUE
GO:0051123 RNA polymerase II transcriptional preinitiation complex assembly	up in xenografts	0.0531914	-1.64923	0.0531914	0.623829	24	0.0531914	TRUE
GO:0043648 dicarboxylic acid metabolic process	up in xenografts	0.0532131	-1.62351	0.0532131	0.623829	85	0.0532131	TRUE
GO:0033617 mitochondrial respiratory chain complex IV assembly	up in xenografts	0.0533195	-1.73194	0.0533195	0.623829	13	0.0533195	TRUE
GO:0097034 mitochondrial respiratory chain complex IV biogenesis	up in xenografts	0.0533195	-1.73194	0.0533195	0.623829	13	0.0533195	TRUE
GO:0016125 sterol metabolic process	up in xenografts	0.0533937	-1.61836	0.0533937	0.623829	133	0.0533937	TRUE
GO:0030275 LRR domain binding	up in xenografts	0.117502	-1.22687	0.117502	0.625211	17	0.117502	TRUE
GO:0016273 arginine N-methyltransferase activity	up in xenografts	0.119415	-1.25324	0.119415	0.625211	10	0.119415	TRUE
GO:0016274 protein-arginine N-methyltransferase activity	up in xenografts	0.119415	-1.25324	0.119415	0.625211	10	0.119415	TRUE
GO:0070064 proline-rich region binding	up in xenografts	0.119619	-1.20691	0.119619	0.625211	18	0.119619	TRUE
GO:0034450 ubiquitin-ubiquitin ligase activity	up in xenografts	0.119883	-1.22423	0.119883	0.625211	13	0.119883	TRUE
GO:0019888 protein phosphatase regulator activity	up in xenografts	0.119943	-1.18077	0.119943	0.625211	71	0.119943	TRUE
GO:0003746 translation elongation factor activity	up in xenografts	0.120523	-1.2077	0.120523	0.625216	18	0.120523	TRUE
GO:0030705 cytoskeleton-dependent intracellular transport	up in xenografts	0.0537559	-1.61645	0.0537559	0.625731	123	0.0537559	TRUE
GO:0015936 coenzyme A metabolic process	up in xenografts	0.0540436	-1.69278	0.0540436	0.625731	14	0.0540436	TRUE
GO:0042073 intraciliary transport	up in xenografts	0.0540652	-1.65494	0.0540652	0.625731	27	0.0540652	TRUE
GO:0098840 protein transport along microtubule	up in xenografts	0.0540652	-1.65494	0.0540652	0.625731	27	0.0540652	TRUE
GO:0050684 regulation of mRNA processing	up in xenografts	0.0540997	-1.6177	0.0540997	0.625731	95	0.0540997	TRUE
GO:0034047 regulation of protein phosphatase type 2A activity	up in xenografts	0.0544114	-1.65521	0.0544114	0.626849	24	0.0544114	TRUE
GO:0015985 energy coupled proton transport, down electrochemical gradient	up in xenografts	0.0546034	-1.64758	0.0546034	0.626849	25	0.0546034	TRUE
GO:0015986 ATP synthesis coupled proton transport	up in xenografts	0.0546034	-1.64758	0.0546034	0.626849	25	0.0546034	TRUE
GO:0032048 cardiolipin metabolic process	up in xenografts	0.0546317	-1.65941	0.0546317	0.626849	15	0.0546317	TRUE
GO:0000339 RNA cap binding	up in xenografts	0.121552	-1.23016	0.121552	0.627533	12	0.121552	TRUE
GO:1904358 positive regulation of telomere maintenance via telomere lengthening	up in xenografts	0.0548398	-1.63609	0.0548398	0.627987	33	0.0548398	TRUE
GO:0035327 transcriptionally active chromatin	up in xenografts	0.310395	-0.49882	0.310395	0.627994	20	0.310395	TRUE
GO:0045240 dihydrolipoyl dehydrogenase complex	up in xenografts	0.311202	-0.505814	0.311202	0.627994	10	0.311202	TRUE
GO:0001829 trophectodermal cell differentiation	up in xenografts	0.0551329	-1.65829	0.0551329	0.629893	14	0.0551329	TRUE
GO:0061640 cytoskeleton-dependent cytokinesis	up in xenografts	0.0552751	-1.61617	0.0552751	0.629893	41	0.0552751	TRUE
GO:0034244 negative regulation of transcription elongation from RNA polymerase II promoter	up in xenografts	0.0554518	-1.71669	0.0554518	0.629893	11	0.0554518	TRUE
GO:0009167 purine ribonucleoside monophosphate metabolic process	up in xenografts	0.055504	-1.59639	0.055504	0.629893	263	0.055504	TRUE
GO:0032006 regulation of TOR signaling	up in xenografts	0.0557149	-1.60519	0.0557149	0.629893	70	0.0557149	TRUE
GO:1903541 regulation of exosomal secretion	up in xenografts	0.0558325	-1.65045	0.0558325	0.629893	15	0.0558325	TRUE
GO:1903543 positive regulation of exosomal secretion	up in xenografts	0.0558325	-1.65045	0.0558325	0.629893	15	0.0558325	TRUE
GO:0043555 regulation of translation in response to stress	up in xenografts	0.0558811	-1.65662	0.0558811	0.629893	21	0.0558811	TRUE
GO:0008175 tRNA methyltransferase activity	up in xenografts	0.123369	-1.17523	0.123369	0.630139	24	0.123369	TRUE
GO:0001098 basal transcription machinery binding	up in xenografts	0.123809	-1.17405	0.123809	0.630139	29	0.123809	TRUE
GO:0001099 basal RNA polymerase II transcription machinery binding	up in xenografts	0.123809	-1.17405	0.123809	0.630139	29	0.123809	TRUE
GO:0008649 rRNA methyltransferase activity	up in xenografts	0.124778	-1.19793	0.124778	0.632093	14	0.124778	TRUE
GO:2000134 negative regulation of G1/S transition of mitotic cell cycle	up in xenografts	0.0562167	-1.59689	0.0562167	0.632438	91	0.0562167	TRUE
GO:0032206 positive regulation of telomere maintenance	up in xenografts	0.0563423	-1.60756	0.0563423	0.632456	47	0.0563423	TRUE
GO:0072698 protein localization to microtubule cytoskeleton	up in xenografts	0.0566861	-1.62078	0.0566861	0.632456	28	0.0566861	TRUE
GO:1903008 organelle disassembly	up in xenografts	0.0566976	-1.59004	0.0566976	0.632456	104	0.0566976	TRUE
GO:0034453 microtubule anchoring	up in xenografts	0.0567465	-1.65816	0.0567465	0.632456	17	0.0567465	TRUE
GO:0034250 positive regulation of cellular amide metabolic process	up in xenografts	0.0568559	-1.5888	0.0568559	0.632456	110	0.0568559	TRUE
GO:0098732 macromolecule deacylation	up in xenografts	0.0568771	-1.58968	0.0568771	0.632456	99	0.0568771	TRUE
GO:0051567 histone H3-K9 methylation	up in xenografts	0.0574687	-1.62088	0.0574687	0.636589	28	0.0574687	TRUE
GO:0006743 ubiquinone metabolic process	up in xenografts	0.0574698	-1.67217	0.0574698	0.636589	13	0.0574698	TRUE
GO:0016441 posttranscriptional gene silencing	up in xenografts	0.0580361	-1.58963	0.0580361	0.639431	59	0.0580361	TRUE
GO:0035194 posttranscriptional gene silencing by RNA	up in xenografts	0.0580361	-1.58963	0.0580361	0.639431	59	0.0580361	TRUE
GO:0009199 ribonucleoside triphosphate metabolic process	up in xenografts	0.0580594	-1.57402	0.0580594	0.639431	251	0.0580594	TRUE
GO:1901028 regulation of mitochondrial outer membrane permeabilization involved in apoptotic signaling pathway	up in xenografts	0.0582292	-1.59159	0.0582292	0.640076	41	0.0582292	TRUE
GO:0009116 nucleoside metabolic process	up in xenografts	0.0583552	-1.57053	0.0583552	0.64024	381	0.0583552	TRUE
GO:0051010 microtubule plus-end binding	up in xenografts	0.12724	-1.20955	0.12724	0.641554	10	0.12724	TRUE
GO:0090503 RNA phosphodiester bond hydrolysis, exonucleolytic	up in xenografts	0.0586118	-1.60356	0.0586118	0.641833	35	0.0586118	TRUE
GO:0072395 signal transduction involved in cell cycle checkpoint	up in xenografts	0.0588718	-1.57939	0.0588718	0.643456	65	0.0588718	TRUE
hsa04914 Progesterone-mediated oocyte maturation	up in xenografts	0.134892	-1.10709	0.134892	0.644102	94	0.134892	TRUE
hsa04012 ErbB signaling pathway	up in xenografts	0.140428	-1.082	0.140428	0.644102	86	0.140428	TRUE
hsa04975 Fat digestion and absorption	up in xenografts	0.141919	-1.0795	0.141919	0.644102	39	0.141919	TRUE
hsa04141 Protein processing in endoplasmic reticulum	up in xenografts	0.142144	-1.07272	0.142144	0.644102	163	0.142144	TRUE
hsa04550 Signaling pathways regulating pluripotency of stem cells	up in xenografts	0.146874	-1.05198	0.146874	0.644102	136	0.146874	TRUE
hsa03060 Protein export	up in xenografts	0.148592	-1.06139	0.148592	0.644102	23	0.148592	TRUE
hsa01200 Carbon metabolism	up in xenografts	0.150082	-1.0385	0.150082	0.644102	114	0.150082	TRUE
hsa04114 Oocyte meiosis	up in xenografts	0.154925	-1.01783	0.154925	0.644189	117	0.154925	TRUE
hsa03450 Non-homologous end-joining	up in xenografts	0.156357	-1.04531	0.156357	0.644189	13	0.156357	TRUE
GO:0015865 purine nucleotide transport	up in xenografts	0.0594335	-1.63955	0.0594335	0.647207	11	0.0594335	TRUE
GO:0001682 tRNA 5'-leader removal	up in xenografts	0.0595353	-1.69946	0.0595353	0.647207	10	0.0595353	TRUE
GO:0019400 alditol metabolic process	up in xenografts	0.0595521	-1.6135	0.0595521	0.647207	18	0.0595521	TRUE
GO:0034501 protein localization to kinetochore	up in xenografts	0.0598578	-1.66472	0.0598578	0.648244	13	0.0598578	TRUE
GO:0009141 nucleoside triphosphate metabolic process	up in xenografts	0.0598725	-1.5583	0.0598725	0.648244	273	0.0598725	TRUE
GO:0006474 N-terminal protein amino acid acetylation	up in xenografts	0.060015	-1.62875	0.060015	0.648567	16	0.060015	TRUE
GO:0070979 protein K11-linked ubiquitination	up in xenografts	0.0601372	-1.59913	0.0601372	0.648671	27	0.0601372	TRUE
GO:0071565 nBAF complex	up in xenografts	0.322413	-0.468194	0.322413	0.648676	14	0.322413	TRUE
GO:0006607 NLS-bearing protein import into nucleus	up in xenografts	0.0602904	-1.59853	0.0602904	0.649108	23	0.0602904	TRUE
GO:0032454 histone demethylase activity (H3-K9 specific)	up in xenografts	0.130022	-1.19104	0.130022	0.650219	10	0.130022	TRUE
GO:0070063 RNA polymerase binding	up in xenografts	0.130164	-1.13788	0.130164	0.650219	40	0.130164	TRUE
GO:0070577 lysine-acetylated histone binding	up in xenografts	0.130873	-1.15479	0.130873	0.650744	17	0.130873	TRUE
GO:0036442 hydrogen-exporting ATPase activity	up in xenografts	0.131611	-1.1323	0.131611	0.651416	27	0.131611	TRUE
GO:0000732 strand displacement	up in xenografts	0.0606817	-1.59781	0.0606817	0.652101	26	0.0606817	TRUE
GO:0032922 circadian regulation of gene expression	up in xenografts	0.0608879	-1.56309	0.0608879	0.652108	55	0.0608879	TRUE
GO:0042407 cristae formation	up in xenografts	0.0609087	-1.64833	0.0609087	0.652108	13	0.0609087	TRUE
GO:0000291 nuclear-transcribed mRNA catabolic process, exonucleolytic	up in xenografts	0.061065	-1.58501	0.061065	0.652568	31	0.061065	TRUE
GO:0098534 centriole assembly	up in xenografts	0.061226	-1.57866	0.061226	0.653077	30	0.061226	TRUE
GO:0090544 BAF-type complex	up in xenografts	0.326115	-0.454561	0.326115	0.654171	23	0.326115	TRUE
GO:0031146 SCF-dependent proteasomal ubiquitin-dependent protein catabolic process	up in xenografts	0.0615799	-1.57255	0.0615799	0.654369	23	0.0615799	TRUE
GO:0070936 protein K48-linked ubiquitination	up in xenografts	0.0616365	-1.56102	0.0616365	0.654369	49	0.0616365	TRUE
GO:1903313 positive regulation of mRNA metabolic process	up in xenografts	0.0616879	-1.56285	0.0616879	0.654369	46	0.0616879	TRUE
GO:0045787 positive regulation of cell cycle	up in xenografts	0.0618036	-1.54194	0.0618036	0.654391	309	0.0618036	TRUE
GO:0004519 endonuclease activity	up in xenografts	0.133422	-1.113	0.133422	0.654929	119	0.133422	TRUE
GO:0000993 RNA polymerase II core binding	up in xenografts	0.133535	-1.13521	0.133535	0.654929	21	0.133535	TRUE
GO:0003713 transcription coactivator activity	up in xenografts	0.134292	-1.10744	0.134292	0.655479	288	0.134292	TRUE
GO:0035064 methylated histone binding	up in xenografts	0.135156	-1.11168	0.135156	0.655479	50	0.135156	TRUE
GO:0051537 2 iron, 2 sulfur cluster binding	up in xenografts	0.13547	-1.12061	0.13547	0.655479	21	0.13547	TRUE
GO:0043138 3'-5' DNA helicase activity	up in xenografts	0.136594	-1.14802	0.136594	0.655748	12	0.136594	TRUE
GO:0015631 tubulin binding	up in xenografts	0.136741	-1.09619	0.136741	0.655748	280	0.136741	TRUE
GO:0016620 oxidoreductase activity, acting on the aldehyde or oxo group of donors, NAD or NADP as acceptor	up in xenografts	0.137424	-1.10145	0.137424	0.656109	35	0.137424	TRUE
GO:0001741 XY body	up in xenografts	0.328116	-0.45294	0.328116	0.656231	14	0.328116	TRUE
GO:0006271 DNA strand elongation involved in DNA replication	up in xenografts	0.0623922	-1.59092	0.0623922	0.658678	23	0.0623922	TRUE
GO:1902600 hydrogen ion transmembrane transport	up in xenografts	0.0624372	-1.54093	0.0624372	0.658678	106	0.0624372	TRUE
GO:0000030 mannosyltransferase activity	up in xenografts	0.139159	-1.10245	0.139159	0.661465	25	0.139159	TRUE
GO:0000930 gamma-tubulin complex	up in xenografts	0.332403	-0.437549	0.332403	0.662838	18	0.332403	TRUE
GO:0097576 vacuole fusion	up in xenografts	0.0629475	-1.56707	0.0629475	0.662848	30	0.0629475	TRUE
GO:0071004 U2-type prespliceosome	up in xenografts	0.333542	-0.43642	0.333542	0.663148	16	0.333542	TRUE
GO:0032465 regulation of cytokinesis	up in xenografts	0.063222	-1.54131	0.063222	0.663481	60	0.063222	TRUE
GO:0031935 regulation of chromatin silencing	up in xenografts	0.063238	-1.59505	0.063238	0.663481	18	0.063238	TRUE
GO:0036513 Derlin-1 retrotranslocation complex	up in xenografts	0.334832	-0.433668	0.334832	0.663755	11	0.334832	TRUE
GO:0070403 NAD+ binding	up in xenografts	0.140801	-1.10222	0.140801	0.666337	13	0.140801	TRUE
GO:0002190 cap-independent translational initiation	up in xenografts	0.0637314	-1.61142	0.0637314	0.667442	15	0.0637314	TRUE
GO:0005092 GDP-dissociation inhibitor activity	up in xenografts	0.142561	-1.09652	0.142561	0.671717	14	0.142561	TRUE
GO:0019208 phosphatase regulator activity	up in xenografts	0.143392	-1.06897	0.143392	0.672696	83	0.143392	TRUE
GO:0016328 lateral plasma membrane	up in xenografts	0.342283	-0.407485	0.342283	0.675418	49	0.342283	TRUE
GO:0044447 axoneme part	up in xenografts	0.343529	-0.405272	0.343529	0.675418	26	0.343529	TRUE
GO:0045277 respiratory chain complex IV	up in xenografts	0.343722	-0.407237	0.343722	0.675418	13	0.343722	TRUE
GO:0032509 endosome transport via multivesicular body sorting pathway	up in xenografts	0.0647637	-1.64819	0.0647637	0.676678	10	0.0647637	TRUE
GO:0009126 purine nucleoside monophosphate metabolic process	up in xenografts	0.0648483	-1.51769	0.0648483	0.676678	264	0.0648483	TRUE
GO:0000394 RNA splicing, via endonucleolytic cleavage and ligation	up in xenografts	0.0651146	-1.56878	0.0651146	0.676883	18	0.0651146	TRUE
GO:0006098 pentose-phosphate shunt	up in xenografts	0.0651335	-1.57305	0.0651335	0.676883	18	0.0651335	TRUE
GO:0006888 ER to Golgi vesicle-mediated transport	up in xenografts	0.0652205	-1.5162	0.0652205	0.676883	171	0.0652205	TRUE
GO:0019985 translesion synthesis	up in xenografts	0.0654936	-1.5365	0.0654936	0.677407	41	0.0654936	TRUE
GO:0000076 DNA replication checkpoint	up in xenografts	0.0656122	-1.58409	0.0656122	0.677407	17	0.0656122	TRUE
GO:0070734 histone H3-K27 methylation	up in xenografts	0.0656238	-1.57283	0.0656238	0.677407	18	0.0656238	TRUE
GO:0002192 IRES-dependent translational initiation	up in xenografts	0.0658115	-1.61797	0.0658115	0.67758	12	0.0658115	TRUE
GO:0051304 chromosome separation	up in xenografts	0.0658758	-1.51844	0.0658758	0.67758	67	0.0658758	TRUE
hsa04722 Neurotrophin signaling pathway	up in xenografts	0.173295	-0.943233	0.173295	0.679444	118	0.173295	TRUE
hsa00983 Drug metabolism - other enzymes	up in xenografts	0.173841	-0.944599	0.173841	0.679444	44	0.173841	TRUE
hsa04710 Circadian rhythm	up in xenografts	0.174808	-0.945191	0.174808	0.679444	30	0.174808	TRUE
GO:0009156 ribonucleoside monophosphate biosynthetic process	up in xenografts	0.0662996	-1.51266	0.0662996	0.680268	79	0.0662996	TRUE
GO:0050434 positive regulation of viral transcription	up in xenografts	0.0663734	-1.52173	0.0663734	0.680268	42	0.0663734	TRUE
GO:0071564 npBAF complex	up in xenografts	0.347473	-0.401267	0.347473	0.680804	12	0.347473	TRUE
GO:0009144 purine nucleoside triphosphate metabolic process	up in xenografts	0.0667465	-1.50291	0.0667465	0.682877	252	0.0667465	TRUE
GO:0051984 positive regulation of chromosome segregation	up in xenografts	0.0669294	-1.56284	0.0669294	0.683212	19	0.0669294	TRUE
GO:0015992 proton transport	up in xenografts	0.067079	-1.50217	0.067079	0.683212	147	0.067079	TRUE
GO:0035601 protein deacylation	up in xenografts	0.0671351	-1.5047	0.0671351	0.683212	98	0.0671351	TRUE
GO:0009205 purine ribonucleoside triphosphate metabolic process	up in xenografts	0.0676668	-1.49588	0.0676668	0.687235	245	0.0676668	TRUE
GO:1902807 negative regulation of cell cycle G1/S phase transition	up in xenografts	0.067769	-1.50028	0.067769	0.687235	94	0.067769	TRUE
GO:0032988 ribonucleoprotein complex disassembly	up in xenografts	0.0679704	-1.61592	0.0679704	0.688066	11	0.0679704	TRUE
GO:0006896 Golgi to vacuole transport	up in xenografts	0.0680994	-1.5268	0.0680994	0.688163	28	0.0680994	TRUE
GO:0051988 regulation of attachment of spindle microtubules to kinetochore	up in xenografts	0.0682252	-1.61128	0.0682252	0.688226	11	0.0682252	TRUE
hsa04115 p53 signaling pathway	up in xenografts	0.182373	-0.909643	0.182373	0.68964	68	0.182373	TRUE
hsa00670 One carbon pool by folate	up in xenografts	0.187043	-0.902054	0.187043	0.68964	20	0.187043	TRUE
hsa00140 Steroid hormone biosynthesis	up in xenografts	0.187475	-0.890996	0.187475	0.68964	54	0.187475	TRUE
GO:0032506 cytokinetic process	up in xenografts	0.0684865	-1.5703	0.0684865	0.689654	14	0.0684865	TRUE
GO:0030330 DNA damage response, signal transduction by p53 class mediator	up in xenografts	0.0688065	-1.49166	0.0688065	0.690814	105	0.0688065	TRUE
GO:0036152 phosphatidylethanolamine acyl-chain remodeling	up in xenografts	0.0688416	-1.51473	0.0688416	0.690814	23	0.0688416	TRUE
GO:0006020 inositol metabolic process	up in xenografts	0.0690023	-1.59234	0.0690023	0.691223	11	0.0690023	TRUE
GO:0004623 phospholipase A2 activity	up in xenografts	0.148886	-1.05177	0.148886	0.695445	30	0.148886	TRUE
GO:0008209 androgen metabolic process	up in xenografts	0.0696688	-1.5019	0.0696688	0.696688	27	0.0696688	TRUE
GO:2000060 positive regulation of protein ubiquitination involved in ubiquitin-dependent protein catabolic process	up in xenografts	0.0699441	-1.48388	0.0699441	0.697728	90	0.0699441	TRUE
GO:0000027 ribosomal large subunit assembly	up in xenografts	0.0700151	-1.50929	0.0700151	0.697728	23	0.0700151	TRUE
GO:0005770 late endosome	up in xenografts	0.357293	-0.36595	0.357293	0.698017	211	0.357293	TRUE
GO:0043928 exonucleolytic nuclear-transcribed mRNA catabolic process involved in deadenylation-dependent decay	up in xenografts	0.0702764	-1.51124	0.0702764	0.698506	29	0.0702764	TRUE
GO:0007020 microtubule nucleation	up in xenografts	0.0703357	-1.52716	0.0703357	0.698506	20	0.0703357	TRUE
GO:0051020 GTPase binding	up in xenografts	0.15029	-1.03613	0.15029	0.69898	298	0.15029	TRUE
GO:0016884 carbon-nitrogen ligase activity, with glutamine as amido-N-donor	up in xenografts	0.151581	-1.06752	0.151581	0.701957	12	0.151581	TRUE
GO:0007088 regulation of mitotic nuclear division	up in xenografts	0.0708425	-1.47409	0.0708425	0.701968	133	0.0708425	TRUE
GO:0006475 internal protein amino acid acetylation	up in xenografts	0.0709896	-1.47236	0.0709896	0.701968	153	0.0709896	TRUE
GO:0007064 mitotic sister chromatid cohesion	up in xenografts	0.0710499	-1.51616	0.0710499	0.701968	23	0.0710499	TRUE
GO:0008276 protein methyltransferase activity	up in xenografts	0.152367	-1.03007	0.152367	0.702583	81	0.152367	TRUE
GO:0070987 error-free translesion synthesis	up in xenografts	0.0713862	-1.52399	0.0713862	0.703391	19	0.0713862	TRUE
GO:0051568 histone H3-K4 methylation	up in xenografts	0.0717322	-1.47755	0.0717322	0.703391	52	0.0717322	TRUE
GO:0006388 tRNA splicing, via endonucleolytic cleavage and ligation	up in xenografts	0.0717734	-1.52426	0.0717734	0.703391	15	0.0717734	TRUE
GO:0016226 iron-sulfur cluster assembly	up in xenografts	0.0718044	-1.53076	0.0718044	0.703391	17	0.0718044	TRUE
GO:0031163 metallo-sulfur cluster assembly	up in xenografts	0.0718044	-1.53076	0.0718044	0.703391	17	0.0718044	TRUE
GO:0006297 nucleotide-excision repair, DNA gap filling	up in xenografts	0.0721065	-1.51056	0.0721065	0.704209	23	0.0721065	TRUE
GO:0035195 gene silencing by miRNA	up in xenografts	0.0721326	-1.47628	0.0721326	0.704209	55	0.0721326	TRUE
GO:0006450 regulation of translational fidelity	up in xenografts	0.0722694	-1.52636	0.0722694	0.704351	16	0.0722694	TRUE
GO:0004596 peptide alpha-N-acetyltransferase activity	up in xenografts	0.1554	-1.06485	0.1554	0.704565	10	0.1554	TRUE
GO:0017136 NAD-dependent histone deacetylase activity	up in xenografts	0.15553	-1.04107	0.15553	0.704565	16	0.15553	TRUE
GO:0034979 NAD-dependent protein deacetylase activity	up in xenografts	0.15553	-1.04107	0.15553	0.704565	16	0.15553	TRUE
GO:0005243 gap junction channel activity	up in xenografts	0.156087	-1.03078	0.156087	0.704565	15	0.156087	TRUE
GO:0036002 pre-mRNA binding	up in xenografts	0.157042	-1.02403	0.157042	0.704565	25	0.157042	TRUE
GO:0019104 DNA N-glycosylase activity	up in xenografts	0.158274	-1.03295	0.158274	0.704565	14	0.158274	TRUE
GO:0001076 transcription factor activity, RNA polymerase II transcription factor binding	up in xenografts	0.1587	-1.00184	0.1587	0.704565	135	0.1587	TRUE
GO:0098847 sequence-specific single stranded DNA binding	up in xenografts	0.158746	-1.03807	0.158746	0.704565	12	0.158746	TRUE
GO:0070530 K63-linked polyubiquitin binding	up in xenografts	0.159776	-1.0172	0.159776	0.704565	18	0.159776	TRUE
GO:0030332 cyclin binding	up in xenografts	0.16031	-1.00806	0.16031	0.704565	20	0.16031	TRUE
GO:0044390 ubiquitin-like protein conjugating enzyme binding	up in xenografts	0.160393	-1.00216	0.160393	0.704565	35	0.160393	TRUE
GO:0052745 inositol phosphate phosphatase activity	up in xenografts	0.160633	-1.0107	0.160633	0.704565	19	0.160633	TRUE
GO:0031301 integral component of organelle membrane	up in xenografts	0.363131	-0.350438	0.363131	0.704749	153	0.363131	TRUE
GO:0030131 clathrin adaptor complex	up in xenografts	0.363339	-0.351463	0.363339	0.704749	28	0.363339	TRUE
GO:0035102 PRC1 complex	up in xenografts	0.364145	-0.353608	0.364145	0.704749	12	0.364145	TRUE
GO:0005640 nuclear outer membrane	up in xenografts	0.364922	-0.347859	0.364922	0.704749	23	0.364922	TRUE
GO:0006891 intra-Golgi vesicle-mediated transport	up in xenografts	0.0724993	-1.47584	0.0724993	0.704861	46	0.0724993	TRUE
GO:0032968 positive regulation of transcription elongation from RNA polymerase II promoter	up in xenografts	0.0725664	-1.54012	0.0725664	0.704861	13	0.0725664	TRUE
hsa00280 Valine, leucine and isoleucine degradation	up in xenografts	0.195048	-0.863829	0.195048	0.704911	48	0.195048	TRUE
GO:0044241 lipid digestion	up in xenografts	0.0727441	-1.48201	0.0727441	0.704981	25	0.0727441	TRUE
GO:0016573 histone acetylation	up in xenografts	0.0728235	-1.45919	0.0728235	0.704981	142	0.0728235	TRUE
GO:0000421 autophagosome membrane	up in xenografts	0.366136	-0.344029	0.366136	0.705073	26	0.366136	TRUE
GO:0017110 nucleoside-diphosphatase activity	up in xenografts	0.162261	-1.01259	0.162261	0.706222	13	0.162261	TRUE
GO:0046961 proton-transporting ATPase activity, rotational mechanism	up in xenografts	0.163443	-0.993585	0.163443	0.706222	23	0.163443	TRUE
GO:0097602 cullin family protein binding	up in xenografts	0.163832	-1.01012	0.163832	0.706222	14	0.163832	TRUE
GO:0030371 translation repressor activity	up in xenografts	0.164118	-0.991842	0.164118	0.706222	21	0.164118	TRUE
GO:0016298 lipase activity	up in xenografts	0.164283	-0.979372	0.164283	0.706222	117	0.164283	TRUE
GO:0030286 dynein complex	up in xenografts	0.36779	-0.338844	0.36779	0.70624	43	0.36779	TRUE
GO:0006122 mitochondrial electron transport, ubiquinol to cytochrome c	up in xenografts	0.0731282	-1.52564	0.0731282	0.70659	14	0.0731282	TRUE
GO:0044282 small molecule catabolic process	up in xenografts	0.0734439	-1.45232	0.0734439	0.70659	332	0.0734439	TRUE
GO:0090169 regulation of spindle assembly	up in xenografts	0.0734804	-1.52555	0.0734804	0.70659	14	0.0734804	TRUE
GO:0090224 regulation of spindle organization	up in xenografts	0.0734804	-1.52555	0.0734804	0.70659	14	0.0734804	TRUE
GO:0032281 AMPA glutamate receptor complex	up in xenografts	0.369495	-0.33505	0.369495	0.707499	26	0.369495	TRUE
GO:0031526 brush border membrane	up in xenografts	0.370957	-0.330256	0.370957	0.708286	50	0.370957	TRUE
GO:0001675 acrosome assembly	up in xenografts	0.0743784	-1.50955	0.0743784	0.710075	11	0.0743784	TRUE
GO:0016575 histone deacetylation	up in xenografts	0.0744761	-1.45094	0.0744761	0.710075	82	0.0744761	TRUE
GO:0071243 cellular response to arsenic-containing substance	up in xenografts	0.0744935	-1.49647	0.0744935	0.710075	12	0.0744935	TRUE
GO:1903830 magnesium ion transmembrane transport	up in xenografts	0.0745862	-1.48312	0.0745862	0.710075	17	0.0745862	TRUE
GO:0045839 negative regulation of mitotic nuclear division	up in xenografts	0.0746398	-1.45978	0.0746398	0.710075	41	0.0746398	TRUE
GO:0000422 mitophagy	up in xenografts	0.0747491	-1.44815	0.0747491	0.710075	84	0.0747491	TRUE
GO:0061726 mitochondrion disassembly	up in xenografts	0.0747491	-1.44815	0.0747491	0.710075	84	0.0747491	TRUE
GO:0007099 centriole replication	up in xenografts	0.074829	-1.4732	0.074829	0.710075	27	0.074829	TRUE
GO:0031577 spindle checkpoint	up in xenografts	0.0750775	-1.45939	0.0750775	0.71126	36	0.0750775	TRUE
GO:0030488 tRNA methylation	up in xenografts	0.0752468	-1.46165	0.0752468	0.711694	29	0.0752468	TRUE
GO:0016903 oxidoreductase activity, acting on the aldehyde or oxo group of donors	up in xenografts	0.166574	-0.973442	0.166574	0.712286	45	0.166574	TRUE
GO:0002161 aminoacyl-tRNA editing activity	up in xenografts	0.167105	-1.00556	0.167105	0.712286	11	0.167105	TRUE
GO:0010485 H4 histone acetyltransferase activity	up in xenografts	0.167674	-0.991379	0.167674	0.712286	17	0.167674	TRUE
hsa00010 Glycolysis / Gluconeogenesis	up in xenografts	0.202868	-0.834129	0.202868	0.713694	67	0.202868	TRUE
hsa00920 Sulfur metabolism	up in xenografts	0.204407	-0.853871	0.204407	0.713694	10	0.204407	TRUE
GO:0045005 DNA-dependent DNA replication maintenance of fidelity	up in xenografts	0.0755904	-1.47452	0.0755904	0.713771	27	0.0755904	TRUE
GO:0003906 DNA-(apurinic or apyrimidinic site) lyase activity	up in xenografts	0.168964	-0.991855	0.168964	0.714951	12	0.168964	TRUE
GO:0017070 U6 snRNA binding	up in xenografts	0.170332	-1.00369	0.170332	0.717923	10	0.170332	TRUE
GO:0044786 cell cycle DNA replication	up in xenografts	0.076239	-1.45495	0.076239	0.718718	33	0.076239	TRUE
GO:0000400 four-way junction DNA binding	up in xenografts	0.171861	-0.978652	0.171861	0.720491	14	0.171861	TRUE
GO:0004708 MAP kinase kinase activity	up in xenografts	0.172277	-0.96538	0.172277	0.720491	13	0.172277	TRUE
GO:0006346 methylation-dependent chromatin silencing	up in xenografts	0.076692	-1.49939	0.076692	0.721152	15	0.076692	TRUE
GO:0051299 centrosome separation	up in xenografts	0.0772707	-1.53936	0.0772707	0.721152	10	0.0772707	TRUE
GO:0001578 microtubule bundle formation	up in xenografts	0.0774064	-1.43043	0.0774064	0.721152	75	0.0774064	TRUE
GO:0043558 regulation of translational initiation in response to stress	up in xenografts	0.077407	-1.48728	0.077407	0.721152	17	0.077407	TRUE
GO:0072234 metanephric nephron tubule development	up in xenografts	0.0774732	-1.45154	0.0774732	0.721152	20	0.0774732	TRUE
GO:0006862 nucleotide transport	up in xenografts	0.0775106	-1.46843	0.0775106	0.721152	15	0.0775106	TRUE
GO:2000036 regulation of stem cell population maintenance	up in xenografts	0.0776882	-1.46236	0.0776882	0.721152	17	0.0776882	TRUE
GO:0038128 ERBB2 signaling pathway	up in xenografts	0.0779741	-1.43368	0.0779741	0.721152	39	0.0779741	TRUE
GO:0021696 cerebellar cortex morphogenesis	up in xenografts	0.0780173	-1.43788	0.0780173	0.721152	29	0.0780173	TRUE
GO:0010390 histone monoubiquitination	up in xenografts	0.0782419	-1.46051	0.0782419	0.721152	23	0.0782419	TRUE
GO:0090670 RNA localization to Cajal body	up in xenografts	0.0782618	-1.48266	0.0782618	0.721152	16	0.0782618	TRUE
GO:0090671 telomerase RNA localization to Cajal body	up in xenografts	0.0782618	-1.48266	0.0782618	0.721152	16	0.0782618	TRUE
GO:0090672 telomerase RNA localization	up in xenografts	0.0782618	-1.48266	0.0782618	0.721152	16	0.0782618	TRUE
GO:0051570 regulation of histone H3-K9 methylation	up in xenografts	0.0783922	-1.46591	0.0783922	0.721152	19	0.0783922	TRUE
GO:0016180 snRNA processing	up in xenografts	0.0785674	-1.46291	0.0785674	0.721152	22	0.0785674	TRUE
GO:0015693 magnesium ion transport	up in xenografts	0.0785833	-1.47194	0.0785833	0.721152	14	0.0785833	TRUE
GO:0032205 negative regulation of telomere maintenance	up in xenografts	0.0786256	-1.45803	0.0786256	0.721152	24	0.0786256	TRUE
GO:0031331 positive regulation of cellular catabolic process	up in xenografts	0.07889	-1.41463	0.07889	0.72136	263	0.07889	TRUE
GO:0034976 response to endoplasmic reticulum stress	up in xenografts	0.0789063	-1.41475	0.0789063	0.72136	260	0.0789063	TRUE
GO:0006071 glycerol metabolic process	up in xenografts	0.0792137	-1.46124	0.0792137	0.72136	15	0.0792137	TRUE
GO:0002183 cytoplasmic translational initiation	up in xenografts	0.0793071	-1.46776	0.0793071	0.72136	17	0.0793071	TRUE
GO:0032007 negative regulation of TOR signaling	up in xenografts	0.0793596	-1.43398	0.0793596	0.72136	34	0.0793596	TRUE
GO:0043618 regulation of transcription from RNA polymerase II promoter in response to stress	up in xenografts	0.0793997	-1.4181	0.0793997	0.72136	62	0.0793997	TRUE
GO:0005721 pericentric heterochromatin	up in xenografts	0.379191	-0.310915	0.379191	0.721962	16	0.379191	TRUE
GO:0006378 mRNA polyadenylation	up in xenografts	0.0797411	-1.42494	0.0797411	0.723321	39	0.0797411	TRUE
GO:0031440 regulation of mRNA 3'-end processing	up in xenografts	0.0802305	-1.45429	0.0802305	0.724672	20	0.0802305	TRUE
GO:0006482 protein demethylation	up in xenografts	0.0802675	-1.43276	0.0802675	0.724672	30	0.0802675	TRUE
GO:0008214 protein dealkylation	up in xenografts	0.0802675	-1.43276	0.0802675	0.724672	30	0.0802675	TRUE
GO:0018904 ether metabolic process	up in xenografts	0.0805733	-1.48172	0.0805733	0.725199	12	0.0805733	TRUE
GO:2001053 regulation of mesenchymal cell apoptotic process	up in xenografts	0.0805905	-1.47287	0.0805905	0.725199	11	0.0805905	TRUE
GO:0042278 purine nucleoside metabolic process	up in xenografts	0.080859	-1.40088	0.080859	0.725199	332	0.080859	TRUE
GO:0031167 rRNA methylation	up in xenografts	0.0808878	-1.44935	0.0808878	0.725199	20	0.0808878	TRUE
GO:0019439 aromatic compound catabolic process	up in xenografts	0.0810835	-1.39913	0.0810835	0.725199	403	0.0810835	TRUE
GO:0046700 heterocycle catabolic process	up in xenografts	0.0811435	-1.39876	0.0811435	0.725199	393	0.0811435	TRUE
GO:0006476 protein deacetylation	up in xenografts	0.0812689	-1.403	0.0812689	0.725199	93	0.0812689	TRUE
GO:1902337 regulation of apoptotic process involved in morphogenesis	up in xenografts	0.0817061	-1.47795	0.0817061	0.725199	10	0.0817061	TRUE
GO:1904748 regulation of apoptotic process involved in development	up in xenografts	0.0817061	-1.47795	0.0817061	0.725199	10	0.0817061	TRUE
GO:0032400 melanosome localization	up in xenografts	0.0817148	-1.42029	0.0817148	0.725199	25	0.0817148	TRUE
GO:0000083 regulation of transcription involved in G1/S transition of mitotic cell cycle	up in xenografts	0.0818604	-1.42237	0.0818604	0.725199	26	0.0818604	TRUE
GO:0006818 hydrogen transport	up in xenografts	0.0820369	-1.39503	0.0820369	0.725199	149	0.0820369	TRUE
GO:0030397 membrane disassembly	up in xenografts	0.0820885	-1.40522	0.0820885	0.725199	47	0.0820885	TRUE
GO:0051081 nuclear envelope disassembly	up in xenografts	0.0820885	-1.40522	0.0820885	0.725199	47	0.0820885	TRUE
GO:0033764 steroid dehydrogenase activity, acting on the CH-OH group of donors, NAD or NADP as acceptor	up in xenografts	0.174985	-0.944281	0.174985	0.725696	24	0.174985	TRUE
GO:0035613 RNA stem-loop binding	up in xenografts	0.175789	-0.977143	0.175789	0.725696	10	0.175789	TRUE
GO:0015662 ATPase activity, coupled to transmembrane movement of ions, phosphorylative mechanism	up in xenografts	0.175844	-0.938817	0.175844	0.725696	32	0.175844	TRUE
GO:0004707 MAP kinase activity	up in xenografts	0.176212	-0.947788	0.176212	0.725696	14	0.176212	TRUE
GO:0032119 sequestering of zinc ion	up in xenografts	0.0823489	-1.44741	0.0823489	0.725807	12	0.0823489	TRUE
GO:0046033 AMP metabolic process	up in xenografts	0.0824093	-1.45621	0.0824093	0.725807	14	0.0824093	TRUE
GO:0010458 exit from mitosis	up in xenografts	0.0826913	-1.41827	0.0826913	0.727178	27	0.0826913	TRUE
GO:0016706 oxidoreductase activity, acting on paired donors, with incorporation or reduction of molecular oxygen, 2-oxoglutarate as one donor, and incorporation of one atom each of oxygen into both donors	up in xenografts	0.177462	-0.929997	0.177462	0.728067	46	0.177462	TRUE
GO:0044818 mitotic G2/M transition checkpoint	up in xenografts	0.0829909	-1.42819	0.0829909	0.728701	22	0.0829909	TRUE
GO:0004535 poly(A)-specific ribonuclease activity	up in xenografts	0.179054	-0.956235	0.179054	0.730052	12	0.179054	TRUE
GO:0055106 ubiquitin-protein transferase regulator activity	up in xenografts	0.179299	-0.939063	0.179299	0.730052	12	0.179299	TRUE
GO:0018393 internal peptidyl-lysine acetylation	up in xenografts	0.0834179	-1.38595	0.0834179	0.730393	147	0.0834179	TRUE
GO:0045898 regulation of RNA polymerase II transcriptional preinitiation complex assembly	up in xenografts	0.0834372	-1.45598	0.0834372	0.730393	12	0.0834372	TRUE
GO:0008278 cohesin complex	up in xenografts	0.384948	-0.298604	0.384948	0.730859	10	0.384948	TRUE
GO:0015175 neutral amino acid transmembrane transporter activity	up in xenografts	0.180412	-0.921181	0.180412	0.73182	32	0.180412	TRUE
GO:0016668 oxidoreductase activity, acting on a sulfur group of donors, NAD(P) as acceptor	up in xenografts	0.18162	-0.946583	0.18162	0.733307	11	0.18162	TRUE
GO:0005200 structural constituent of cytoskeleton	up in xenografts	0.182138	-0.909392	0.182138	0.733307	104	0.182138	TRUE
GO:0018027 peptidyl-lysine dimethylation	up in xenografts	0.0839283	-1.43807	0.0839283	0.733577	16	0.0839283	TRUE
[truncated: 6,449 more rows]

## Sheet: GAGE Differentially regulated
pathway	regulated	p.geomean	stat.mean	p.val	q.val	set.size	exp1	samedir
[truncated: 277 more rows]
