# Supplementary material for: Oral Cavity Squamous Cell Carcinoma Xenografts Retain Complex Genotypes and Intertumor Molecular Heterogeneity
Source: Cell Rep. Author manuscript; Available in PMC 2019 Mar 14. (PMC6417872; doi:10.1016/j.celrep.2018.07.058)
Supplement: Table S4 [file NIHMS1520774-supplement-Table_S4.xlsx]

## Sheet: ST_RFpredictions_and_subtypes.c
sample_id	prediction	known	dataset	timepoint
GSM966717	Classical	Classical	Walter	NA
GSM966718	Atypical	Atypical	Walter	NA
GSM966719	Mesenchymal	Basal	Walter	NA
GSM966720	Mesenchymal	Mesenchymal	Walter	NA
GSM966721	Classical	Classical	Walter	NA
GSM966722	Basal	Basal	Walter	NA
GSM966723	Atypical	Atypical	Walter	NA
GSM966724	Classical	Classical	Walter	NA
GSM966725	Classical	Classical	Walter	NA
GSM966726	Basal	Basal	Walter	NA
GSM966727	Atypical	Atypical	Walter	NA
GSM966728	Basal	Basal	Walter	NA
GSM966729	Basal	Basal	Walter	NA
GSM966730	Mesenchymal	Mesenchymal	Walter	NA
GSM966731	Basal	Basal	Walter	NA
GSM966732	Basal	Basal	Walter	NA
GSM966733	Mesenchymal	Mesenchymal	Walter	NA
GSM966734	Basal	Basal	Walter	NA
GSM966735	Mesenchymal	Basal	Walter	NA
GSM966736	Atypical	Atypical	Walter	NA
GSM966737	Classical	Classical	Walter	NA
GSM966738	Basal	Basal	Walter	NA
GSM966739	Classical	Classical	Walter	NA
GSM966740	Atypical	Atypical	Walter	NA
GSM966741	Classical	Classical	Walter	NA
GSM966742	Classical	Classical	Walter	NA
GSM966743	Classical	Classical	Walter	NA
GSM966744	Atypical	Atypical	Walter	NA
GSM966745	Basal	Basal	Walter	NA
GSM966746	Atypical	Atypical	Walter	NA
GSM966747	Basal	Basal	Walter	NA
GSM966748	Mesenchymal	Mesenchymal	Walter	NA
GSM966749	Atypical	Atypical	Walter	NA
GSM966750	Basal	Classical	Walter	NA
GSM966751	Mesenchymal	Mesenchymal	Walter	NA
GSM966752	Classical	Classical	Walter	NA
GSM966753	Basal	Basal	Walter	NA
GSM966754	Classical	Classical	Walter	NA
GSM966755	Mesenchymal	Mesenchymal	Walter	NA
GSM966756	Basal	Basal	Walter	NA
GSM966757	Classical	Classical	Walter	NA
GSM966758	Basal	Basal	Walter	NA
GSM966759	Mesenchymal	Mesenchymal	Walter	NA
GSM966760	Mesenchymal	Mesenchymal	Walter	NA
GSM966761	Mesenchymal	Mesenchymal	Walter	NA
GSM966762	Classical	Classical	Walter	NA
GSM966763	Classical	Classical	Walter	NA
GSM966764	Classical	Classical	Walter	NA
GSM966765	Atypical	Atypical	Walter	NA
GSM966766	Classical	Classical	Walter	NA
GSM966767	Basal	Basal	Walter	NA
GSM966768	Basal	Basal	Walter	NA
GSM966769	Mesenchymal	Mesenchymal	Walter	NA
GSM966770	Mesenchymal	Mesenchymal	Walter	NA
GSM966771	Basal	Basal	Walter	NA
GSM966772	Basal	Basal	Walter	NA
GSM966773	Mesenchymal	Mesenchymal	Walter	NA
GSM966774	Mesenchymal	Mesenchymal	Walter	NA
GSM966775	Atypical	Atypical	Walter	NA
GSM966776	Mesenchymal	Basal	Walter	NA
GSM966777	Classical	Classical	Walter	NA
GSM966778	Atypical	Atypical	Walter	NA
GSM966779	Classical	Classical	Walter	NA
GSM966780	Atypical	Atypical	Walter	NA
GSM966781	Basal	Basal	Walter	NA
GSM966782	Atypical	Atypical	Walter	NA
GSM966783	Mesenchymal	Mesenchymal	Walter	NA
GSM966784	Basal	Basal	Walter	NA
GSM966785	Atypical	Atypical	Walter	NA
GSM966786	Atypical	Atypical	Walter	NA
GSM966787	Classical	Atypical	Walter	NA
GSM966788	Mesenchymal	Mesenchymal	Walter	NA
GSM966789	Basal	Basal	Walter	NA
GSM966790	Atypical	Atypical	Walter	NA
GSM966791	Atypical	Atypical	Walter	NA
GSM966792	Classical	Classical	Walter	NA
GSM966793	Atypical	Atypical	Walter	NA
GSM966794	Basal	Basal	Walter	NA
GSM966795	Mesenchymal	Mesenchymal	Walter	NA
GSM966796	Atypical	Atypical	Walter	NA
GSM966797	Atypical	Atypical	Walter	NA
GSM966798	Atypical	Mesenchymal	Walter	NA
GSM966799	Atypical	Atypical	Walter	NA
GSM966800	Classical	Classical	Walter	NA
GSM966801	Mesenchymal	Mesenchymal	Walter	NA
GSM966802	Atypical	Atypical	Walter	NA
GSM966804	Mesenchymal	Mesenchymal	Walter	NA
GSM966805	Atypical	Basal	Walter	NA
GSM966806	Atypical	Atypical	Walter	NA
GSM966807	Basal	Classical	Walter	NA
GSM966808	Mesenchymal	Mesenchymal	Walter	NA
GSM966809	Basal	Basal	Walter	NA
GSM966810	Atypical	Atypical	Walter	NA
GSM966811	Classical	Atypical	Walter	NA
GSM966812	Mesenchymal	Mesenchymal	Walter	NA
GSM966813	Basal	Basal	Walter	NA
GSM966814	Basal	Basal	Walter	NA
GSM966815	Atypical	Atypical	Walter	NA
GSM966816	Classical	Classical	Walter	NA
GSM966817	Basal	Basal	Walter	NA
GSM966818	Mesenchymal	Mesenchymal	Walter	NA
GSM966819	Basal	Basal	Walter	NA
GSM966820	Atypical	Atypical	Walter	NA
GSM966821	Classical	Classical	Walter	NA
GSM966822	Basal	Mesenchymal	Walter	NA
GSM966823	Basal	Basal	Walter	NA
GSM966824	Basal	Basal	Walter	NA
GSM966825	Classical	Classical	Walter	NA
GSM966826	Mesenchymal	Mesenchymal	Walter	NA
GSM966827	Mesenchymal	Mesenchymal	Walter	NA
GSM966828	Classical	Classical	Walter	NA
GSM966829	Basal	Basal	Walter	NA
GSM966830	Classical	Classical	Walter	NA
GSM966831	Basal	Basal	Walter	NA
GSM966832	Classical	Classical	Walter	NA
GSM966833	Mesenchymal	Basal	Walter	NA
GSM966834	Basal	Basal	Walter	NA
GSM966835	Basal	Basal	Walter	NA
GSM966836	Mesenchymal	Mesenchymal	Walter	NA
GSM966837	Mesenchymal	Mesenchymal	Walter	NA
GSM966838	Mesenchymal	Mesenchymal	Walter	NA
GSM966839	Basal	Basal	Walter	NA
GSM966840	Basal	Basal	Walter	NA
GSM966841	Mesenchymal	Mesenchymal	Walter	NA
GSM966842	Basal	Basal	Walter	NA
GSM966843	Basal	Basal	Walter	NA
GSM966844	Basal	Mesenchymal	Walter	NA
GSM966845	Basal	Basal	Walter	NA
GSM966846	Mesenchymal	Mesenchymal	Walter	NA
GSM966847	Basal	Basal	Walter	NA
GSM966848	Mesenchymal	Mesenchymal	Walter	NA
GSM966849	Atypical	Atypical	Walter	NA
GSM966850	Atypical	Atypical	Walter	NA
GSM966851	Basal	Basal	Walter	NA
GSM966852	Atypical	Atypical	Walter	NA
GSM966853	Atypical	Atypical	Walter	NA
GSM966854	Basal	Classical	Walter	NA
GSM966855	Mesenchymal	Mesenchymal	Walter	NA
TCGA.HD.7754	Atypical	Atypical	TCGA	NA
TCGA.CV.7100	Mesenchymal	Mesenchymal	TCGA	NA
TCGA.BB.4225	Atypical	Atypical	TCGA	NA
TCGA.CR.7404	Atypical	Atypical	TCGA	NA
TCGA.CR.5243	Atypical	Atypical	TCGA	NA
TCGA.CV.5443	Atypical	Atypical	TCGA	NA
TCGA.CR.7368	Atypical	Atypical	TCGA	NA
TCGA.CR.6471	Basal	Basal	TCGA	NA
TCGA.HD.7832	Basal	Basal	TCGA	NA
TCGA.CR.6467	Atypical	Atypical	TCGA	NA
TCGA.CV.6961	Classical	Classical	TCGA	NA
TCGA.CV.5442	Basal	Basal	TCGA	NA
TCGA.CV.7406	Atypical	Atypical	TCGA	NA
TCGA.CR.6473	Atypical	Atypical	TCGA	NA
TCGA.CN.5374	Atypical	Atypical	TCGA	NA
TCGA.CR.7369	Atypical	Atypical	TCGA	NA
TCGA.CN.4741	Atypical	Atypical	TCGA	NA
TCGA.CV.6433	Atypical	Atypical	TCGA	NA
TCGA.CR.6482	Atypical	Atypical	TCGA	NA
TCGA.CV.5971	Mesenchymal	Mesenchymal	TCGA	NA
TCGA.DQ.7591	Atypical	Atypical	TCGA	NA
TCGA.CR.5249	Atypical	Atypical	TCGA	NA
TCGA.CR.6470	Atypical	Atypical	TCGA	NA
TCGA.BA.5559	Atypical	Atypical	TCGA	NA
TCGA.BA.4077	Atypical	Atypical	TCGA	NA
TCGA.CR.6481	Atypical	Atypical	TCGA	NA
TCGA.BB.4228	Atypical	Atypical	TCGA	NA
TCGA.CR.5248	Atypical	Atypical	TCGA	NA
TCGA.CR.6487	Atypical	Atypical	TCGA	NA
TCGA.CR.6472	Atypical	Atypical	TCGA	NA
TCGA.CQ.5323	Atypical	Atypical	TCGA	NA
TCGA.CR.5250	Atypical	Atypical	TCGA	NA
TCGA.BB.4223	Atypical	Atypical	TCGA	NA
TCGA.CV.6939	Atypical	Atypical	TCGA	NA
TCGA.BA.5153	Atypical	Atypical	TCGA	NA
TCGA.CR.7385	Atypical	Atypical	TCGA	NA
TCGA.CN.6988	Atypical	Atypical	TCGA	NA
TCGA.CV.7252	Basal	Basal	TCGA	NA
TCGA.CV.7413	Basal	Mesenchymal	TCGA	NA
TCGA.CV.5970	Basal	Basal	TCGA	NA
TCGA.BA.4074	Basal	Mesenchymal	TCGA	NA
TCGA.CN.5360	Atypical	Atypical	TCGA	NA
TCGA.CV.7411	Basal	Basal	TCGA	NA
TCGA.D6.6826	Basal	Mesenchymal	TCGA	NA
TCGA.CV.5979	Basal	Basal	TCGA	NA
TCGA.CV.6941	Classical	Classical	TCGA	NA
TCGA.CN.4740	Mesenchymal	Mesenchymal	TCGA	NA
TCGA.CV.5441	Basal	Basal	TCGA	NA
TCGA.F7.7848	Atypical	Atypical	TCGA	NA
TCGA.CV.5432	Classical	Classical	TCGA	NA
TCGA.CR.6488	Mesenchymal	Mesenchymal	TCGA	NA
TCGA.CR.7393	Atypical	Atypical	TCGA	NA
TCGA.BA.5557	Basal	Basal	TCGA	NA
TCGA.CV.7414	Atypical	Atypical	TCGA	NA
TCGA.CV.6959	Basal	Basal	TCGA	NA
TCGA.CN.6989	Mesenchymal	Mesenchymal	TCGA	NA
TCGA.BA.5151	Basal	Basal	TCGA	NA
TCGA.CV.6956	Basal	Basal	TCGA	NA
TCGA.D6.6825	Basal	Basal	TCGA	NA
TCGA.CR.6474	Mesenchymal	Mesenchymal	TCGA	NA
TCGA.CR.7391	Atypical	Atypical	TCGA	NA
TCGA.CN.4731	Basal	Classical	TCGA	NA
TCGA.CV.7245	Classical	Classical	TCGA	NA
TCGA.CN.5367	Basal	Basal	TCGA	NA
TCGA.CN.5369	Basal	Basal	TCGA	NA
TCGA.D6.6823	Classical	Classical	TCGA	NA
TCGA.CQ.6224	Mesenchymal	Mesenchymal	TCGA	NA
TCGA.CN.5356	Classical	Mesenchymal	TCGA	NA
TCGA.CQ.5331	Basal	Basal	TCGA	NA
TCGA.BA.4078	Classical	Classical	TCGA	NA
TCGA.CR.7367	Mesenchymal	Mesenchymal	TCGA	NA
TCGA.CQ.6218	Basal	Basal	TCGA	NA
TCGA.CV.7242	Atypical	Atypical	TCGA	NA
TCGA.CN.4736	Mesenchymal	Mesenchymal	TCGA	NA
TCGA.CN.5359	Mesenchymal	Mesenchymal	TCGA	NA
TCGA.D6.6517	Basal	Basal	TCGA	NA
TCGA.CV.6951	Classical	Classical	TCGA	NA
TCGA.CV.5434	Mesenchymal	Mesenchymal	TCGA	NA
TCGA.CN.6010	Classical	Classical	TCGA	NA
TCGA.CN.5365	Basal	Basal	TCGA	NA
TCGA.CR.7376	Mesenchymal	Mesenchymal	TCGA	NA
TCGA.CN.6019	Mesenchymal	Mesenchymal	TCGA	NA
TCGA.CN.6995	Basal	Basal	TCGA	NA
TCGA.CR.5247	Classical	Classical	TCGA	NA
TCGA.IQ.7630	Basal	Basal	TCGA	NA
TCGA.CN.6022	Mesenchymal	Mesenchymal	TCGA	NA
TCGA.CV.6933	Classical	Classical	TCGA	NA
TCGA.CV.7091	Basal	Basal	TCGA	NA
TCGA.CV.6436	Basal	Basal	TCGA	NA
TCGA.CR.6478	Mesenchymal	Mesenchymal	TCGA	NA
TCGA.CN.5366	Basal	Basal	TCGA	NA
TCGA.CV.7438	Basal	Mesenchymal	TCGA	NA
TCGA.CN.5358	Mesenchymal	Mesenchymal	TCGA	NA
TCGA.CQ.6228	Classical	Classical	TCGA	NA
TCGA.CV.7089	Basal	Atypical	TCGA	NA
TCGA.CR.7389	Atypical	Atypical	TCGA	NA
TCGA.CV.7177	Classical	Classical	TCGA	NA
TCGA.BA.5556	Basal	Basal	TCGA	NA
TCGA.BA.6872	Basal	Basal	TCGA	NA
TCGA.BB.4224	Atypical	Basal	TCGA	NA
TCGA.HD.7229	Basal	Basal	TCGA	NA
TCGA.CV.7415	Basal	Mesenchymal	TCGA	NA
TCGA.CN.4735	Mesenchymal	Mesenchymal	TCGA	NA
TCGA.BB.4217	Atypical	Atypical	TCGA	NA
TCGA.CV.6955	Atypical	Atypical	TCGA	NA
TCGA.CV.7430	Classical	Classical	TCGA	NA
TCGA.CN.4725	Basal	Basal	TCGA	NA
TCGA.CV.6960	Classical	Classical	TCGA	NA
TCGA.CV.7099	Basal	Basal	TCGA	NA
TCGA.CR.7398	Classical	Classical	TCGA	NA
TCGA.CV.7424	Mesenchymal	Classical	TCGA	NA
TCGA.CR.6484	Mesenchymal	Mesenchymal	TCGA	NA
TCGA.CV.6948	Atypical	Atypical	TCGA	NA
TCGA.CR.7395	Basal	Basal	TCGA	NA
TCGA.CV.7433	Mesenchymal	Mesenchymal	TCGA	NA
TCGA.CV.7437	Classical	Classical	TCGA	NA
TCGA.CV.6441	Atypical	Atypical	TCGA	NA
TCGA.CR.7364	Atypical	Atypical	TCGA	NA
TCGA.CV.6938	Basal	Basal	TCGA	NA
TCGA.CN.5355	Basal	Basal	TCGA	NA
TCGA.DQ.7592	Basal	Basal	TCGA	NA
TCGA.CV.7102	Basal	Mesenchymal	TCGA	NA
TCGA.CR.7394	Basal	Basal	TCGA	NA
TCGA.BA.5555	Atypical	Atypical	TCGA	NA
TCGA.CV.7421	Mesenchymal	Classical	TCGA	NA
TCGA.CV.6934	Mesenchymal	Mesenchymal	TCGA	NA
TCGA.CV.7422	Classical	Classical	TCGA	NA
TCGA.CR.7372	Basal	Basal	TCGA	NA
TCGA.CR.7373	Basal	Basal	TCGA	NA
TCGA.HD.7753	Basal	Basal	TCGA	NA
TCGA.CQ.7068	Basal	Basal	TCGA	NA
TCGA.CV.5430	Atypical	Atypical	TCGA	NA
TCGA.DQ.5630	Mesenchymal	Mesenchymal	TCGA	NA
TCGA.CV.6962	Classical	Classical	TCGA	NA
TCGA.CN.4728	Mesenchymal	Mesenchymal	TCGA	NA
TCGA.CR.7401	Basal	Basal	TCGA	NA
TCGA.CV.7418	Classical	Classical	TCGA	NA
TCGA.CV.7254	Mesenchymal	Mesenchymal	TCGA	NA
TCGA.CR.6492	Basal	Atypical	TCGA	NA
TCGA.CQ.5330	Mesenchymal	Mesenchymal	TCGA	NA
TCGA.CV.7095	Basal	Basal	TCGA	NA
TCGA.CV.6003	Basal	Basal	TCGA	NA
TCGA.CQ.5324	Basal	Classical	TCGA	NA
TCGA.CR.7383	Mesenchymal	Mesenchymal	TCGA	NA
TCGA.CX.7086	Atypical	Atypical	TCGA	NA
TCGA.DQ.5631	Basal	Mesenchymal	TCGA	NA
TCGA.CV.7183	Basal	Basal	TCGA	NA
TCGA.CV.7429	Mesenchymal	Mesenchymal	TCGA	NA
TCGA.CV.6935	Classical	Classical	TCGA	NA
TCGA.CN.4737	Basal	Mesenchymal	TCGA	NA
TCGA.CV.7103	Mesenchymal	Classical	TCGA	NA
TCGA.CV.5444	Mesenchymal	Mesenchymal	TCGA	NA
TCGA.CR.7374	Atypical	Atypical	TCGA	NA
TCGA.CV.5439	Basal	Basal	TCGA	NA
TCGA.CV.7255	Basal	Basal	TCGA	NA
TCGA.H7.7774	Atypical	Atypical	TCGA	NA
TCGA.CV.6954	Basal	Basal	TCGA	NA
TCGA.CV.5966	Basal	Mesenchymal	TCGA	NA
TCGA.DQ.5629	Classical	Classical	TCGA	NA
TCGA.CV.7423	Basal	Basal	TCGA	NA
TCGA.CV.7427	Basal	Basal	TCGA	NA
TCGA.CQ.6229	Basal	Basal	TCGA	NA
TCGA.BA.6869	Atypical	Atypical	TCGA	NA
TCGA.BA.6870	Basal	Basal	TCGA	NA
TCGA.CV.7248	Atypical	Atypical	TCGA	NA
TCGA.BA.6868	Basal	Classical	TCGA	NA
TCGA.CV.7435	Mesenchymal	Mesenchymal	TCGA	NA
TCGA.CV.6943	Mesenchymal	Mesenchymal	TCGA	NA
TCGA.CN.4729	Basal	Basal	TCGA	NA
TCGA.CV.5431	Mesenchymal	Mesenchymal	TCGA	NA
TCGA.CN.6998	Basal	Basal	TCGA	NA
TCGA.CR.6477	Mesenchymal	Mesenchymal	TCGA	NA
TCGA.CN.4733	Mesenchymal	Mesenchymal	TCGA	NA
TCGA.CV.7104	Basal	Mesenchymal	TCGA	NA
TCGA.CR.7380	Basal	Basal	TCGA	NA
TCGA.CQ.5326	Basal	Basal	TCGA	NA
TCGA.BA.4076	Basal	Basal	TCGA	NA
TCGA.CR.7388	Atypical	Atypical	TCGA	NA
TCGA.CQ.5332	Classical	Classical	TCGA	NA
TCGA.HD.7831	Mesenchymal	Mesenchymal	TCGA	NA
TCGA.CN.6020	Basal	Basal	TCGA	NA
TCGA.CQ.6227	Mesenchymal	Mesenchymal	TCGA	NA
TCGA.CV.7235	Mesenchymal	Mesenchymal	TCGA	NA
TCGA.CN.6012	Atypical	Atypical	TCGA	NA
TCGA.CQ.5325	Mesenchymal	Mesenchymal	TCGA	NA
TCGA.CV.5440	Classical	Classical	TCGA	NA
TCGA.CN.5370	Mesenchymal	Mesenchymal	TCGA	NA
TCGA.CN.4730	Classical	Basal	TCGA	NA
TCGA.D6.6515	Mesenchymal	Mesenchymal	TCGA	NA
TCGA.BA.5152	Basal	Atypical	TCGA	NA
TCGA.CN.6994	Basal	Classical	TCGA	NA
TCGA.CN.6021	Atypical	Atypical	TCGA	NA
TCGA.CN.4739	Atypical	Atypical	TCGA	NA
TCGA.CQ.7065	Basal	Basal	TCGA	NA
TCGA.CN.6011	Basal	Basal	TCGA	NA
TCGA.CQ.5329	Mesenchymal	Mesenchymal	TCGA	NA
TCGA.CN.4727	Classical	Classical	TCGA	NA
TCGA.CV.6940	Classical	Classical	TCGA	NA
TCGA.BA.6873	Basal	Basal	TCGA	NA
TCGA.CN.6023	Atypical	Classical	TCGA	NA
TCGA.CV.7250	Atypical	Atypical	TCGA	NA
TCGA.IQ.7631	Mesenchymal	Mesenchymal	TCGA	NA
TCGA.CR.7402	Atypical	Atypical	TCGA	NA
TCGA.CV.6942	Mesenchymal	Mesenchymal	TCGA	NA
TCGA.IQ.7632	Basal	Basal	TCGA	NA
TCGA.CR.7377	Mesenchymal	Mesenchymal	TCGA	NA
TCGA.CN.6024	Classical	Classical	TCGA	NA
TCGA.CR.6491	Basal	Basal	TCGA	NA
TCGA.BA.5558	Basal	Basal	TCGA	NA
TCGA.CN.4726	Basal	Basal	TCGA	NA
TCGA.CV.7263	Mesenchymal	Mesenchymal	TCGA	NA
TCGA.D6.6516	Basal	Basal	TCGA	NA
TCGA.CV.6937	Classical	Classical	TCGA	NA
TCGA.CV.6936	Classical	Classical	TCGA	NA
TCGA.CV.7434	Basal	Basal	TCGA	NA
TCGA.CR.7365	Basal	Basal	TCGA	NA
TCGA.CV.6945	Classical	Basal	TCGA	NA
TCGA.CN.5373	Basal	Basal	TCGA	NA
TCGA.CV.7236	Basal	Mesenchymal	TCGA	NA
TCGA.CX.7082	Classical	Classical	TCGA	NA
TCGA.CR.7382	Mesenchymal	Mesenchymal	TCGA	NA
TCGA.CV.5973	Basal	Basal	TCGA	NA
TCGA.CV.7247	Classical	Classical	TCGA	NA
TCGA.CQ.5334	Mesenchymal	Mesenchymal	TCGA	NA
TCGA.D6.6824	Mesenchymal	Atypical	TCGA	NA
TCGA.CV.7090	Mesenchymal	Mesenchymal	TCGA	NA
TCGA.CV.7238	Basal	Mesenchymal	TCGA	NA
TCGA.CX.7219	Basal	Mesenchymal	TCGA	NA
TCGA.CN.6018	Mesenchymal	Mesenchymal	TCGA	NA
TCGA.CV.5435	Classical	Classical	TCGA	NA
TCGA.CN.4738	Basal	Atypical	TCGA	NA
TCGA.CX.7085	Mesenchymal	Mesenchymal	TCGA	NA
TCGA.CV.6952	Basal	Basal	TCGA	NA
TCGA.CN.6013	Atypical	Atypical	TCGA	NA
TCGA.DQ.5625	Basal	Basal	TCGA	NA
TCGA.CV.7261	Classical	Classical	TCGA	NA
TCGA.CV.7178	Mesenchymal	Mesenchymal	TCGA	NA
TCGA.CN.4742	Basal	Basal	TCGA	NA
TCGA.CN.5363	Mesenchymal	Mesenchymal	TCGA	NA
TCGA.CR.7397	Mesenchymal	Mesenchymal	TCGA	NA
TCGA.CR.7390	Classical	Classical	TCGA	NA
TCGA.CR.7370	Classical	Classical	TCGA	NA
TCGA.DQ.5624	Basal	Basal	TCGA	NA
TCGA.CN.6992	Classical	Classical	TCGA	NA
TCGA.CV.7253	Classical	Classical	TCGA	NA
TCGA.CV.7097	Mesenchymal	Mesenchymal	TCGA	NA
TCGA.DQ.7588	Basal	Basal	TCGA	NA
TCGA.CV.7407	Classical	Atypical	TCGA	NA
TCGA.CQ.6221	Mesenchymal	Mesenchymal	TCGA	NA
TCGA.CV.6950	Basal	Mesenchymal	TCGA	NA
TCGA.CV.7410	Mesenchymal	Mesenchymal	TCGA	NA
TCGA.CR.7386	Mesenchymal	Mesenchymal	TCGA	NA
TCGA.CV.7432	Basal	Basal	TCGA	NA
TCGA.CV.5977	Basal	Basal	TCGA	NA
TCGA.CR.7399	Atypical	Atypical	TCGA	NA
TCGA.CV.7416	Basal	Mesenchymal	TCGA	NA
TCGA.CN.4723	Classical	Classical	TCGA	NA
TCGA.CR.7392	Mesenchymal	Mesenchymal	TCGA	NA
TCGA.CV.5436	Basal	Basal	TCGA	NA
TCGA.CR.7379	Basal	Basal	TCGA	NA
TCGA.CN.5364	Atypical	Atypical	TCGA	NA
TCGA.CV.5978	Mesenchymal	Classical	TCGA	NA
TCGA.CQ.6223	Basal	Basal	TCGA	NA
TCGA.BA.6871	Mesenchymal	Mesenchymal	TCGA	NA
TCGA.CR.6493	Basal	Basal	TCGA	NA
TCGA.BA.7269	Classical	Classical	TCGA	NA
TCGA.CN.6017	Mesenchymal	Mesenchymal	TCGA	NA
TCGA.CV.5976	Basal	Basal	TCGA	NA
TCGA.CR.7371	Atypical	Atypical	TCGA	NA
TCGA.CV.7180	Basal	Basal	TCGA	NA
TCGA.CQ.6225	Atypical	Atypical	TCGA	NA
TCGA.CV.7440	Classical	Classical	TCGA	NA
TCGA.CN.6997	Classical	Classical	TCGA	NA
TCGA.CN.6016	Mesenchymal	Mesenchymal	TCGA	NA
TCGA.CV.6953	Basal	Basal	TCGA	NA
TCGA.CQ.6220	Basal	Basal	TCGA	NA
TCGA.CV.7101	Atypical	Atypical	TCGA	NA
Patient 1	Basal	NA	WUSM	Primary
Patient 2	Mesenchymal	NA	WUSM	Primary
Patient 3	Classical	NA	WUSM	Primary
Patient 4	Mesenchymal	NA	WUSM	Relapse
Patient 5	Basal	NA	WUSM	Primary
Patient 6	Basal	NA	WUSM	Primary
Patient 7	Basal	NA	WUSM	Primary
Patient 8	Mesenchymal	NA	WUSM	Primary
Patient 9	Classical	NA	WUSM	Primary
Patient 10	Basal	NA	WUSM	Primary
Patient 11	Basal	NA	WUSM	Primary
Patient 12	Basal	NA	WUSM	Primary
Patient 13	Mesenchymal	NA	WUSM	Primary
Patient 14-Relapse	Atypical	NA	WUSM	Relapse
Patient 14-Primary	Atypical	NA	WUSM	Primary
Patient 15	Atypical	NA	WUSM	Primary
